# Supplementary material for: Molecular modeling of LDLR aids interpretation of genomic variants
Source: J Mol Med (Berl). 2019 Feb 18;97(4):533–40. doi: 10.1007/s00109-019-01755-3 (PMC6440939; doi:10.1007/s00109-019-01755-3)
Supplement: Supplementary file 1 — (XLSX 112 kb) [file 109_2019_1755_MOESM1_ESM.xlsx]

## Sheet: Stats
#AA_Class_A_domain	#AA_with_SNV_Class_A_domain	#SNV_Class_A_domain	is_CC_bond	is_near_CA	is_conserved	ALL_Structural	Any_Structural
289	191	403	127	93	256	105	374
	Fraction_AA_with_SNV		Fraction_CC	Fraction_CA	Fraction_cons	Frac_ALL	Frac_Any
	66.09		31.5136	23.0769	63.5236	26.0546	92.804

## Sheet: TableS1
MUT	POS	ddg_extra	ddg_endo	diff	domain	consurf_class	consurf_class3	is_CC_bond	is_near_CA	O-GalNac site, or within 5 residues of one	OMIM_Phen	MAF	PPH2Pred	MetalrPred	CaddPhred
C27W	27	2.15155	0.296766	1.85478	A	8	High	TRUE	FALSE		FHC	1.647e-05	D	D	24.9
E28K	28	0.088278	0.797966	-0.709688	A	2	Low	FALSE	FALSE		FHC	0.0002883	D	D	17.02
E31K	31	-0.407782	-0.0811095	-0.326672	A	7	High	FALSE	FALSE		FHC	8.236e-06	D	D	23.2
E31G	31	0.399574	0.876592	-0.477018	A	7	High	FALSE	FALSE		FHC	8.236e-06	D	D	29.3
F32S	32	3.17437	0.450406	2.72396	A	9	High	FALSE	FALSE		FHC	.	D	D	29.2
F32C	32	2.3293	0.655534	1.67377	A	9	High	FALSE	FALSE		.	.	.	.	.
C34G	34	3.61955	-2.57405	6.1936	A	9	High	TRUE	FALSE		FHC	.	D	D	26.8
C34S	34	4.076	-0.540801	4.6168	A	9	High	TRUE	FALSE		FHC	.	D	D	27.2
D36E	36	0.178467	0.183888	-0.005421	A	7	High	FALSE	FALSE		FHC	.	D	D	25
I40V	40	0.135287	-0.166951	0.302238	A	8	High	FALSE	FALSE		FHC	8.236e-06	D	D	23.2
C46G	46	2.34136	-1.99509	4.33645	A	9	High	TRUE	FALSE		FHC	.	D	D	24.7
C46S	46	3.57429	-0.330679	3.90497	A	9	High	TRUE	FALSE		.	.	.	.	.
C46Y	46	3.13476	-0.163867	3.29863	A	9	High	TRUE	FALSE		FHC	.	D	D	25.6
D47N	47	-0.258164	-0.241088	-0.017076	A	9	High	FALSE	TRUE		FHC	1.647e-05	D	D	27.5
D47H	47	-1.10064	-0.268049	-0.832591	A	9	High	FALSE	TRUE		.	.	.	.	.
G48D	48	1.52934	5.40616	-3.87682	A	6	Med	FALSE	FALSE		FHC	8.236e-06	D	D	24.9
A50T	50	0.90864	0.124573	0.784067	A	5	Med	FALSE	FALSE		FHC	9.06e-05	B	D	6.807
A50S	50	0.744392	0.166285	0.578107	A	5	Med	FALSE	FALSE		FHC	0.0006507	B	D	2.437
E51D	51	0.661274	-1.13048	1.79175	A	9	High	FALSE	TRUE		FHC	8.236e-06	B	T	6.979
C52Y	52	9.33993	1.38814	7.95179	A	9	High	TRUE	FALSE		FHC	.	D	D	25.6
D54A	54	0.152301	-0.303516	0.455817	A	8	High	FALSE	FALSE		FHC	.	D	D	24.7
S56P	56	-1.14319	1.03512	-2.17831	A	8	High	FALSE	FALSE		FHC	.	D	D	24.5
D57N	57	0.229928	-1.20303	1.43296	A	9	High	FALSE	TRUE		FHC	.	D	D	27.3
E58K	58	-1.95309	-0.783173	-1.16992	A	9	High	FALSE	TRUE		FHC	.	D	D	29.5
E58G	58	-0.901594	-1.97632	1.07473	A	9	High	FALSE	TRUE		FHC	.	D	D	27.4
S59F	59	0.425577	6.90906	-6.48348	A	2	Low	FALSE	FALSE		FHC	8.236e-06	D	D	10.75
T62M	62	3.06691	-0.504863	3.57177	A	3	Low	FALSE	FALSE	-5	FHC	0.0001318	D	D	25.5
C63R	63	3.41703	-0.49352	3.91055	A	9	High	TRUE	FALSE	-4	FHC	.	D	D	24.7
C63Y	63	2.71516	-0.270076	2.98524	A	9	High	TRUE	FALSE	-4	FHC	.	D	D	25.5
C63F	63	2.17579	-0.318001	2.49379	A	9	High	TRUE	FALSE	-4	.	.	.	.	.
L64S	64	-0.0343363	-0.363431	0.329095	A	1	Low	FALSE	FALSE	-3	FHC	8.236e-06	B	T	0.003
G71R	71	-0.493722	-0.0546036	-0.439118	A	4	Med	FALSE	FALSE	+4	FHC	1.647e-05	B	D	22.9
G71E	71	-0.253056	1.26528	-1.51834	A	4	Med	FALSE	FALSE	+4	FHC	8.236e-06	B	D	0.001
D72N	72	-0.101939	1.13077	-1.23271	A	6	Med	FALSE	FALSE	+5	FHC	8.236e-06	B	D	26.2
C75S	75	3.24031	-1.34141	4.58172	A	9	High	TRUE	FALSE		FHC	.	D	D	29
C75Y	75	10.488	-0.277311	10.7653	A	9	High	TRUE	FALSE		FHC	.	D	D	32
C75W	75	8.86092	-1.49059	10.3515	A	9	High	TRUE	FALSE		FHC	.	D	D	24.9
G76R	76	-1.19601	2.36825	-3.56426	A	2	Low	FALSE	FALSE		FHC	1.647e-05	D	D	32
G76W	76	0.430668	2.32275	-1.89208	A	2	Low	FALSE	FALSE		FHC	.	D	D	34
R78C	78	0.0786899	-0.0647048	0.143395	A	3	Low	FALSE	FALSE		FHC	2.471e-05	D	D	35
R78H	78	0.174459	0.144719	0.02974	A	3	Low	FALSE	FALSE		FHC	5.765e-05	D	D	22.4
R78L	78	0.043942	-0.171084	0.215026	A	3	Low	FALSE	FALSE		FHC	2.471e-05	D	D	22.4
N80K	80	0.0605721	-1.46537	1.52594	A	4	Med	FALSE	FALSE		FHC	.	D	D	22.9
R81C	81	1.33546	0.80053	0.53493	A	6	Med	FALSE	FALSE		FHC	8.236e-06	D	D	35
R81S	81	1.65921	0.269951	1.38926	A	6	Med	FALSE	FALSE		FHC	.	D	D	35
C82G	82	2.15607	-0.851564	3.00763	A	9	High	TRUE	FALSE		FHC	.	D	D	28.3
C82Y	82	2.43131	0.251537	2.17977	A	9	High	TRUE	FALSE		FHC	.	D	D	32
C82S	82	3.48213	0.211573	3.27056	A	9	High	TRUE	FALSE		.	.	.	.	.
C82F	82	2.04924	0.136007	1.91323	A	9	High	TRUE	FALSE		.	.	.	.	.
P84S	84	2.52589	2.29737	0.22852	A	8	High	FALSE	FALSE		FHC	.	B	D	16.02
P84L	84	1.01685	0.937894	0.078956	A	8	High	FALSE	FALSE		.	.	.	.	.
P84R	84	3.85263	0.367655	3.48497	A	8	High	FALSE	FALSE		FHC	.	D	D	26.7
W87G	87	0.560301	-2.16264	2.72294	A	9	High	FALSE	TRUE		FHC	4.118e-05	D	D	28.1
R88K	88	0.297789	-0.786557	1.08435	A	4	Med	FALSE	FALSE		FHC	.	B	D	10.31
R88S	88	1.41127	-0.961994	2.37326	A	4	Med	FALSE	FALSE		FHC	.	D	D	24.2
C89G	89	3.27451	-0.285656	3.56017	A	9	High	TRUE	FALSE		.	.	.	.	.
C89R	89	2.06997	-0.473378	2.54335	A	9	High	TRUE	FALSE		FHC	.	D	D	25.4
C89Y	89	2.50625	-0.122137	2.62839	A	9	High	TRUE	FALSE		FHC	.	D	D	26.2
C89W	89	3.49829	-0.320182	3.81847	A	9	High	TRUE	FALSE		FHC	.	D	D	23.4
D90N	90	-0.951997	-0.509449	-0.442548	A	9	High	FALSE	TRUE		FHC	4.942e-05	D	D	28.7
D90G	90	-1.04888	-5.17561	4.12673	A	9	High	FALSE	TRUE		FHC	8.236e-06	D	D	26.3
D90Y	90	-0.963825	-1.83381	0.869985	A	9	High	FALSE	TRUE		.	.	.	.	.
D90A	90	-1.08031	-1.65238	0.57207	A	9	High	FALSE	TRUE		FHC	.	D	D	25.7
D90E	90	-0.906959	-0.295595	-0.611364	A	9	High	FALSE	TRUE		FHC	.	D	D	24.1
Q92E	92	0.996711	0.312319	0.684392	A	5	Med	FALSE	TRUE		FHC	8.236e-06	B	D	0.001
Q92H	92	-0.682358	0.269096	-0.951454	A	5	Med	FALSE	TRUE		FHC	.	B	D	0.092
D94N	94	-2.39302	-0.679477	-1.71354	A	9	High	FALSE	TRUE		FHC	8.236e-06	D	D	27.8
D94Y	94	0.488415	-0.4361	0.924515	A	9	High	FALSE	TRUE		FHC	.	D	D	26.7
C95G	95	4.05221	1.39713	2.65508	A	9	High	TRUE	FALSE		.	.	.	.	.
C95R	95	7.47264	-0.427772	7.90041	A	9	High	TRUE	FALSE		.	.	.	.	.
C95S	95	5.09635	0.252436	4.84391	A	9	High	TRUE	FALSE		FHC	.	D	D	25.6
C95Y	95	5.14186	-0.347687	5.48955	A	9	High	TRUE	FALSE		FHC	.	D	D	25.8
C95F	95	4.71693	-1.18049	5.89742	A	9	High	TRUE	FALSE		.	.	.	.	.
D96N	96	-0.0904751	1.26261	-1.35309	A	3	Low	FALSE	FALSE		FHC	2.471e-05	B	D	15.06
N97D	97	0.286452	-0.655634	0.942086	A	8	High	FALSE	FALSE		FHC	8.236e-06	B	T	7.885
N97K	97	-0.649653	-0.202685	-0.446968	A	8	High	FALSE	FALSE		FHC	.	D	D	22.8
G98S	98	5.51555	-0.153561	5.66911	A	3	Low	FALSE	FALSE		FHC	5.765e-05	D	D	23
G98R	98	5.74762	-0.172243	5.91986	A	3	Low	FALSE	FALSE		.	.	.	.	.
D100N	100	2.23582	-0.659211	2.89503	A	9	High	FALSE	TRUE		FHC	.	D	D	26.1
D100G	100	2.69083	-2.45018	5.14101	A	9	High	FALSE	TRUE		FHC	.	D	D	25.6
D100E	100	7.86347	-0.726794	8.59026	A	9	High	FALSE	TRUE		FHC	.	D	D	23
E101K	101	-0.983444	0.235946	-1.21939	A	9	High	FALSE	FALSE		FHC	8.236e-06	D	D	27.5
Q102P	102	4.34086	0.606353	3.73451	A	1	Low	FALSE	FALSE		FHC	.	D	D	12.95
C104R	104	2.55	2.3316	0.2184	A	9	High	TRUE	FALSE	-4	FHC	.	D	D	25.3
C104Y	104	2.25504	2.37059	-0.11555	A	9	High	TRUE	FALSE	-4	FHC	.	D	D	26.1
C104F	104	2.19385	2.31672	-0.12287	A	9	High	TRUE	FALSE	-4	.	.	.	.	.
C104W	104	2.04648	3.31363	-1.26715	A	9	High	TRUE	FALSE	-4	.	.	.	.	.
P105S	105	0.684477	-2.05357	2.73805	A	1	Low	FALSE	FALSE	-3	FHC	6.589e-05	B	T	0.016
P105L	105	1.03291	-1.94184	2.97475	A	1	Low	FALSE	FALSE	-3	FHC	1.648e-05	.	.	.
T108M	108	-0.778418	-0.587138	-0.19128	A	6	Med	FALSE	FALSE	yes	FHC	8.237e-06	D	D	26.9
C109Y	109	2.42731	-0.327956	2.75527	A	9	High	TRUE	FALSE	+1	FHC	8.237e-06	D	D	25.7
C109R	109	2.21769	-0.40954	2.62723	A	9	High	TRUE	FALSE	+1	FHC	.	.	.	.
C109F	109	2.398	-0.492165	2.89017	A	9	High	TRUE	FALSE	+1	.	.	.	.	.
C109S	109	2.85932	-0.479805	3.33913	A	9	High	TRUE	FALSE	+1	.	.	.	.	.
Q111R	111	0.081485	-0.263052	0.344537	A	2	Low	FALSE	FALSE	+3	FHC	8.237e-06	B	T	1.334
E113K	113	-0.0712802	0.0777761	-0.149056	A	7	High	FALSE	FALSE	+5	FHC	2.471e-05	B	D	23.6
R115C	115	-0.270549	1.7431	-2.01365	A	5	Med	FALSE	FALSE		FHC	3.295e-05	D	D	33
R115H	115	0.426465	2.50025	-2.07378	A	5	Med	FALSE	FALSE		FHC	0.0001895	B	D	19.85
C116R	116	4.62456	-0.0420767	4.66664	A	9	High	TRUE	FALSE		FHC	.	D	D	25.3
C116F	116	7.81415	0.122467	7.69168	A	9	High	TRUE	FALSE		FHC	.	D	D	26.8
H117Y	117	-0.251573	-0.423366	0.171793	A	3	Low	FALSE	FALSE		FHC	.	B	D	14.98
D118Y	118	0.0770514	0.74526	-0.668209	A	7	High	FALSE	FALSE		FHC	1.647e-05	D	D	25.3
G119R	119	2.90654	5.95042	-3.04388	A	4	Med	FALSE	FALSE		FHC	.	D	D	23.6
C121R	121	3.08539	-0.278357	3.36375	A	9	High	TRUE	FALSE		FHC	.	D	D	24.9
C121G	121	3.41924	0.0795787	3.33966	A	9	High	TRUE	FALSE		.	.	.	.	.
C121F	121	1.72794	0.132924	1.59502	A	9	High	TRUE	FALSE		.	.	.	.	.
C121Y	121	2.16899	0.678465	1.49053	A	9	High	TRUE	FALSE		FHC	.	D	D	25.6
C121S	121	3.63594	0.503429	3.13251	A	9	High	TRUE	FALSE		.	.	.	.	.
I122F	122	4.51819	0.637173	3.88102	A	8	High	FALSE	FALSE		FHC	.	D	D	24.3
S123T	123	0.670263	0.176026	0.494237	A	6	Med	FALSE	FALSE		FHC	.	B	D	4.322
S123P	123	-1.79507	-1.43263	-0.36244	A	6	Med	FALSE	FALSE		.	.	.	.	.
R124W	124	-0.167568	0.588083	-0.755651	A	1	Low	FALSE	FALSE		.	.	.	.	.
R124G	124	1.31471	-0.643456	1.95817	A	1	Low	FALSE	FALSE		FHC	.	B	D	9.965
F126L	126	-0.132829	0.273207	-0.406036	A	6	Med	FALSE	TRUE		FHC	.	D	D	26.3
F126Y	126	-0.00378005	0.279637	-0.283417	A	6	Med	FALSE	TRUE		FHC	.	D	D	23.7
F126S	126	0.748081	0.108521	0.63956	A	6	Med	FALSE	TRUE		.	.	.	.	.
V127I	127	0.862573	3.97403	-3.11146	A	6	Med	FALSE	FALSE		FHC	.	B	D	22.6
C128R	128	2.57193	1.50448	1.06745	A	9	High	TRUE	FALSE		FHC	.	D	D	25.3
C128F	128	2.93869	5.49615	-2.55746	A	9	High	TRUE	FALSE		.	.	.	.	.
C128Y	128	2.91893	6.66704	-3.74811	A	9	High	TRUE	FALSE		FHC	.	D	D	26.6
D129Y	129	-0.669556	0.955974	-1.62553	A	9	High	FALSE	TRUE		.	.	.	.	.
D129N	129	-1.67212	-0.982815	-0.689305	A	9	High	FALSE	TRUE		FHC	.	D	D	24.6
D129G	129	-0.878573	-5.74417	4.8656	A	9	High	FALSE	TRUE		FHC	.	D	D	26.9
S130P	130	3.00993	2.95222	0.05771	A	3	Low	FALSE	FALSE		.	.	.	.	.
S130T	130	0.2231	2.30593	-2.08283	A	3	Low	FALSE	FALSE		FHC	.	B	D	13.57
D131G	131	-0.633739	-0.442249	-0.19149	A	7	High	FALSE	TRUE		FHC	1.647e-05	D	D	25.2
D131E	131	-0.486521	0.084508	-0.571029	A	7	High	FALSE	TRUE		FHC	8.237e-06	B	D	0.471
D131H	131	-0.672221	-0.00702996	-0.665191	A	7	High	FALSE	TRUE		FHC	.	D	D	25.6
R132W	132	2.04142	0.32775	1.71367	A	4	Med	FALSE	FALSE		FHC	8.237e-06	B	D	22.7
R132Q	132	1.36888	0.130294	1.23859	A	4	Med	FALSE	FALSE		FHC	2.471e-05	B	D	2.857
C134R	134	7.57748	-0.443443	8.02092	A	9	High	TRUE	FALSE		FHC	.	D	D	24.7
C134Y	134	8.17087	-0.813314	8.98418	A	9	High	TRUE	FALSE		FHC	.	D	D	25.2
C134F	134	9.63073	-1.05813	10.6889	A	9	High	TRUE	FALSE		.	.	.	.	.
C134W	134	12.5499	0.742371	11.8075	A	9	High	TRUE	FALSE		.	.	.	.	.
D136N	136	-0.0851102	-0.848862	0.763752	A	9	High	FALSE	FALSE		FHC	.	D	D	26.8
D136V	136	-0.247332	0.136305	-0.383637	A	9	High	FALSE	FALSE		FHC	.	D	D	25.7
G137S	137	7.0406	0.681561	6.35904	A	4	Med	FALSE	FALSE		FHC	8.237e-06	D	D	29.1
G137V	137	9.48094	2.54622	6.93472	A	4	Med	FALSE	FALSE		FHC	8.237e-06	D	D	26.4
G137C	137	6.33497	2.36157	3.9734	A	4	Med	FALSE	FALSE		.	.	.	.	.
D139N	139	1.12114	-0.121889	1.24303	A	9	High	FALSE	TRUE		FHC	.	D	D	28
D139H	139	6.46093	0.0665311	6.3944	A	9	High	FALSE	TRUE		.	.	.	.	.
D139G	139	1.30119	-0.394501	1.69569	A	9	High	FALSE	TRUE		FHC	.	D	D	26.2
D139V	139	3.16006	-0.29304	3.4531	A	9	High	FALSE	TRUE		.	.	.	.	.
D139E	139	6.91554	0.219344	6.6962	A	9	High	FALSE	TRUE		FHC	.	D	D	24
E140Q	140	-0.959344	-2.48431	1.52497	A	9	High	FALSE	TRUE		.	.	.	.	.
E140K	140	-2.46649	-2.5413	0.07481	A	9	High	FALSE	TRUE		FHC	.	D	D	32
E140G	140	-1.66404	-1.74686	0.08282	A	9	High	FALSE	TRUE		FHC	.	D	D	27.7
E140D	140	1.13643	-3.25071	4.38714	A	9	High	FALSE	TRUE		FHC	.	D	D	24.7
S142T	142	0.849887	2.86592	-2.01603	A	3	Low	FALSE	FALSE	-5	FHC	8.237e-06	B	D	0.029
S142A	142	-0.262878	0.826976	-1.08985	A	3	Low	FALSE	FALSE	-5	FHC	8.237e-06	B	D	0.014
C143G	143	4.01931	-0.0399711	4.05928	A	9	High	TRUE	FALSE	-4	.	.	.	.	.
C143R	143	1.60787	-0.364607	1.97248	A	9	High	TRUE	FALSE	-4	FHC	.	D	D	25.1
C143S	143	4.55125	-0.0336091	4.58486	A	9	High	TRUE	FALSE	-4	.	.	.	.	.
C143Y	143	4.45746	-0.558496	5.01596	A	9	High	TRUE	FALSE	-4	FHC	.	D	D	25.9
V145A	145	-0.295061	-1.15727	0.862209	A	1	Low	FALSE	FALSE	-2	FHC	8.237e-06	B	T	0.001
T147I	147	2.37128	-0.198981	2.57026	A45	5	Med	FALSE	FALSE	yes	FHC	.	D	D	25.8
C148R	148	2.09609	-0.243423	2.33951	A45	9	High	TRUE	FALSE	+1	FHC	.	D	D	24.5
C148Y	148	2.60067	-0.411236	3.01191	A45	9	High	TRUE	FALSE	+1	FHC	.	D	D	25.4
C148S	148	2.42723	0.170973	2.25626	A45	9	High	TRUE	FALSE	+1	.	.	.	.	.
C148W	148	4.7012	-0.283018	4.98422	A45	9	High	TRUE	FALSE	+1	.	.	.	.	.
G149C	149	0.91399	1.40462	-0.49063	A45	3	Low	FALSE	FALSE	+2	FHC	.	D	D	23.3
A151P	151	0.6983	-0.791103	1.4894	A45	1	Low	FALSE	FALSE	+4	FHC	8.237e-06	D	D	19.53
A151T	151	0.565199	0.0589701	0.506229	A45	1	Low	FALSE	FALSE	+4	FHC	.	B	D	7.45
F153V	153	3.79392	0.168197	3.62572	A45	8	High	FALSE	FALSE	-3	FHC	.	D	D	26.3
F153C	153	1.85429	-2.06558	3.91987	A45	8	High	FALSE	FALSE	-3	FHC	.	D	D	25.9
C155G	155	2.26925	-0.49374	2.76299	A45	9	High	TRUE	FALSE	-1	.	.	.	.	.
C155R	155	2.73298	-0.356613	3.08959	A45	9	High	TRUE	FALSE	-1	FHC	.	D	D	24.8
C155F	155	4.63138	-0.171198	4.80258	A45	9	High	TRUE	FALSE	-1	.	.	.	.	.
C155Y	155	8.25953	0.375478	7.88405	A45	9	High	TRUE	FALSE	-1	FHC	.	D	D	24.7
S158C	158	0.655684	0.165636	0.490048	A45	4	Med	FALSE	FALSE	+2	FHC	.	D	D	23.3
C160R	160	11.7445	-0.91634	12.6608	A45	9	High	TRUE	FALSE	+4	FHC	.	D	D	25
C160G	160	2.42009	-0.124744	2.54483	A45	9	High	TRUE	FALSE	+4	.	.	.	.	.
C160Y	160	3.10982	0.112126	2.99769	A45	9	High	TRUE	FALSE	+4	FHC	.	D	D	25.8
I161N	161	2.95618	-0.44334	3.39952	A45	8	High	FALSE	FALSE	+5	FHC	8.237e-06	D	D	27.3
I161T	161	3.18436	0.375157	2.8092	A45	8	High	FALSE	FALSE	+5	FHC	.	D	D	24.8
P162L	162	2.02063	-0.0920666	2.1127	A45	4	Med	FALSE	FALSE		FHC	.	D	D	29
L164P	164	-0.395763	3.17438	-3.57014	A45	2	Low	FALSE	FALSE		FHC	.	D	D	22.8
W165G	165	1.24033	-1.96251	3.20284	A45	6	Med	FALSE	TRUE		FHC	.	D	D	25.7
C167R	167	2.05354	-0.490715	2.54426	A45	9	High	TRUE	FALSE		FHC	.	D	D	24.9
C167Y	167	2.36395	4.75219	-2.38824	A45	9	High	TRUE	FALSE		FHC	.	D	D	25.6
C167W	167	4.29433	1.1157	3.17863	A45	9	High	TRUE	FALSE		.	.	.	.	.
D168N	168	-2.05203	-2.45438	0.40235	A45	9	High	FALSE	TRUE		FHC	1.647e-05	D	D	28.8
D168E	168	0.210484	0.0129949	0.197489	A45	9	High	FALSE	TRUE		FHC	8.236e-06	D	D	24.2
D168H	168	-0.438638	2.18933	-2.62797	A45	9	High	FALSE	TRUE		.	.	.	.	.
D168Y	168	-0.11479	5.73114	-5.84593	A45	9	High	FALSE	TRUE		.	.	.	.	.
D168A	168	-0.310757	-3.33463	3.02387	A45	9	High	FALSE	TRUE		FHC	.	D	D	25.2
D168G	168	-0.650611	-4.1419	3.49129	A45	9	High	FALSE	TRUE		.	.	.	.	.
N169I	169	2.44209	-0.223065	2.66515	A45	6	Med	FALSE	FALSE		FHC	.	D	D	23.7
D170N	170	-0.988709	-0.661279	-0.32743	A45	6	Med	FALSE	TRUE		FHC	8.236e-06	D	D	28.3
D170G	170	-0.969916	-3.21486	2.24494	A45	6	Med	FALSE	TRUE		FHC	8.236e-06	D	D	26.5
D172H	172	0.556016	-0.274171	0.830187	A45	9	High	FALSE	TRUE		.	.	.	.	.
D172N	172	-2.34553	-0.674056	-1.67147	A45	9	High	FALSE	TRUE		FHC	.	D	D	28.3
D172Y	172	0.177963	-0.224324	0.402287	A45	9	High	FALSE	TRUE		.	.	.	.	.
D172G	172	0.593245	-0.964008	1.55725	A45	9	High	FALSE	TRUE		FHC	.	D	D	26
D172E	172	-0.334118	-0.273067	-0.061051	A45	9	High	FALSE	TRUE		FHC	.	D	D	23.6
C173R	173	5.12766	-0.70547	5.83313	A45	9	High	TRUE	FALSE		FHC	.	D	D	24.8
C173G	173	2.59344	0.448931	2.14451	A45	9	High	TRUE	FALSE		.	.	.	.	.
C173Y	173	17.1794	-0.468419	17.6478	A45	9	High	TRUE	FALSE		FHC	.	D	D	25.2
C173W	173	7.90273	-0.326932	8.22966	A45	9	High	TRUE	FALSE		.	.	.	.	.
E174K	174	-0.62528	-4.43565	3.81037	A45	1	Low	FALSE	FALSE		FHC	2.471e-05	B	D	5.214
D175N	175	-0.409398	0.17585	-0.585248	A45	9	High	FALSE	FALSE		FHC	.	D	D	26.9
D175Y	175	-0.191981	0.280432	-0.472413	A45	9	High	FALSE	FALSE		.	.	.	.	.
D175E	175	0.0468583	0.835838	-0.78898	A45	9	High	FALSE	FALSE		FHC	.	D	D	22.5
G176V	176	5.69304	5.77692	-0.08388	A45	2	Low	FALSE	FALSE		FHC	.	D	D	24.1
S177L	177	-1.0455	0.774183	-1.81968	A45	8	High	FALSE	FALSE		FHC	8.236e-06	D	D	28.6
D178Y	178	29.0845	0.838167	28.2463	A45	9	High	FALSE	TRUE		.	.	.	.	.
D178N	178	1.7288	1.70035	0.02845	A45	9	High	FALSE	TRUE		FHC	.	D	D	26.9
D178H	178	13.2547	1.55935	11.6953	A45	9	High	FALSE	TRUE		.	.	.	.	.
D178V	178	1.84467	3.272	-1.42733	A45	9	High	FALSE	TRUE		.	.	.	.	.
D178G	178	1.55467	-7.63064	9.18531	A45	9	High	FALSE	TRUE		FHC	.	D	D	26.1
D178E	178	7.63294	2.75804	4.8749	A45	9	High	FALSE	TRUE		FHC	.	D	D	23.5
E179K	179	-2.23193	-2.11532	-0.11661	A45	9	High	FALSE	TRUE		FHC	.	D	D	29.1
E179G	179	-1.39866	-6.56357	5.16491	A45	9	High	FALSE	TRUE		FHC	.	D	D	27.2
P181R	181	0.547608	0.781664	-0.234056	A45	3	Low	FALSE	FALSE		FHC	4.942e-05	D	D	23.4
P181L	181	0.252592	1.01259	-0.759998	A45	3	Low	FALSE	FALSE		.	.	.	.	.
Q182R	182	-0.513949	1.13165	-1.6456	A45	3	Low	FALSE	FALSE		FHC	8.236e-06	B	D	14.19
R183H	183	4.17468	0.785642	3.38904	A45	4	Med	FALSE	FALSE		FHC	1.647e-05	B	D	0.042
C184R	184	2.385	-0.359412	2.74441	A45	9	High	TRUE	FALSE		FHC	.	D	D	24.8
C184S	184	2.84288	-1.11389	3.95677	A45	9	High	TRUE	FALSE		.	.	.	.	.
C184Y	184	1.97543	-0.0251659	2.0006	A45	9	High	TRUE	FALSE		FHC	.	D	D	25.8
C184W	184	2.40995	-0.045269	2.45522	A45	9	High	TRUE	FALSE		FHC	.	D	D	23.1
Y188D	188	0.691246	1.99422	-1.30297	A	1	Low	FALSE	FALSE		FHC	8.237e-06	B	T	0.002
V189L	189	-0.221004	-2.63194	2.41094	A	4	Med	FALSE	FALSE		FHC	2.471e-05	B	T	0.426
V189M	189	-0.356786	-3.71283	3.35604	A	4	Med	FALSE	FALSE		FHC	.	D	T	5.996
S195N	195	0.224302	11.2937	-11.0694	A45	1	Low	FALSE	FALSE		FHC	.	B	D	0.416
P196H	196	1.48959	-0.279504	1.76909	A45	1	Low	FALSE	FALSE		FHC	8.237e-06	D	D	22.8
P196T	196	1.42435	1.34047	0.08388	A45	1	Low	FALSE	FALSE		FHC	.	D	D	16.45
C197R	197	1.80441	-1.08026	2.88467	A45	9	High	TRUE	FALSE		FHC	8.237e-06	D	D	24.5
C197F	197	7.42155	0.219794	7.20176	A45	9	High	TRUE	FALSE		FHC	8.237e-06	D	D	25.5
C197G	197	3.65134	-0.717574	4.36891	A45	9	High	TRUE	FALSE		.	.	.	.	.
C197Y	197	7.16413	0.278182	6.88595	A45	9	High	TRUE	FALSE		FHC	.	D	D	24.9
C197W	197	5.56191	0.213519	5.34839	A45	9	High	TRUE	FALSE		.	.	.	.	.
S198W	198	1.42267	6.47723	-5.05456	A45	2	Low	FALSE	FALSE		FHC	1.647e-05	D	D	25.1
S198L	198	0.0573819	0.360983	-0.303601	A45	2	Low	FALSE	FALSE		FHC	8.237e-06	D	D	23.5
F200C	200	0.464272	-4.30452	4.76879	A45	1	Low	FALSE	FALSE		.	.	.	.	.
F200L	200	0.256281	-4.09143	4.34771	A45	1	Low	FALSE	FALSE		FHC	.	B	T	6.505
E201G	201	0.559562	-23.3412	23.9008	A45	8	High	FALSE	FALSE		FHC	8.237e-06	D	D	27.3
E201K	201	-1.18145	-7.06138	5.87993	A45	8	High	FALSE	FALSE		FHC	.	D	D	31
F202S	202	1.58295	-1.16846	2.75141	A45	7	High	FALSE	FALSE		FHC	.	D	D	26.3
H203R	203	-0.29426	-1.40486	1.1106	A45	5	Med	FALSE	FALSE		FHC	3.295e-05	B	D	0.344
C204S	204	3.35793	-0.0555133	3.41344	A45	9	High	TRUE	FALSE		.	.	.	.	.
C204Y	204	9.10333	-0.188109	9.29144	A45	9	High	TRUE	FALSE		FHC	.	D	D	25.4
C204F	204	7.87415	-0.356608	8.23076	A45	9	High	TRUE	FALSE		.	.	.	.	.
S206R	206	-0.0201605	-1.12826	1.1081	A45	7	High	FALSE	FALSE		FHC	.	D	D	23.9
G207D	207	2.52099	1.71392	0.80707	A45	4	Med	FALSE	FALSE		FHC	8.237e-06	D	D	27.2
E208K	208	-1.67192	-0.688602	-0.983318	A45	5	Med	FALSE	FALSE		FHC	.	D	D	25.9
C209Y	209	2.68683	-0.177736	2.86457	A45	9	High	TRUE	FALSE		FHC	.	D	D	26.5
I210N	210	2.93498	0.094157	2.84082	A45	7	High	FALSE	FALSE		FHC	.	D	D	27.8
H211Y	211	-0.297777	1.05712	-1.3549	A45	6	Med	FALSE	FALSE		FHC	8.237e-06	D	D	23.7
H211D	211	0.985533	2.84864	-1.86311	A45	6	Med	FALSE	FALSE		.	.	.	.	.
H211L	211	-1.86929	1.0007	-2.86999	A45	6	Med	FALSE	FALSE		FHC	.	D	D	20.7
S213R	213	-0.731883	10.7298	-11.4617	A45	4	Med	FALSE	FALSE		FHC	1.647e-05	D	D	18.25
S213T	213	0.145575	5.61853	-5.47295	A45	4	Med	FALSE	FALSE		FHC	.	B	D	7.471
W214S	214	-0.438322	-19.0882	18.6499	A45	7	High	FALSE	TRUE		FHC	.	D	D	26.1
R215C	215	1.85209	0.168207	1.68388	A45	4	Med	FALSE	FALSE		FHC	1.647e-05	D	D	28.1
R215H	215	1.90529	0.0430117	1.86228	A45	4	Med	FALSE	FALSE		FHC	1.647e-05	B	D	13.43
R215S	215	2.57379	-0.255606	2.8294	A45	4	Med	FALSE	FALSE		FHC	.	D	D	25.5
C216R	216	3.63318	-1.00444	4.63762	A45	9	High	TRUE	FALSE		FHC	.	D	D	24.9
C216F	216	3.44654	0.155726	3.29081	A45	9	High	TRUE	FALSE		.	.	.	.	.
C216Y	216	3.39825	0.421754	2.9765	A45	9	High	TRUE	FALSE		FHC	.	D	D	25.8
G219D	219	-0.70396	19.3795	-20.0835	A45	5	Med	FALSE	TRUE		FHC	1.647e-05	B	T	0.001
D221G	221	-0.674904	-3.97025	3.29535	A45	9	High	FALSE	TRUE		FHC	8.237e-05	D	D	28.5
D221N	221	-2.48496	-0.0752116	-2.40975	A45	9	High	FALSE	TRUE		FHC	.	D	D	32
D221Y	221	-1.66491	-0.842309	-0.822601	A45	9	High	FALSE	TRUE		.	.	.	.	.
D221V	221	-0.60431	0.77071	-1.37502	A45	9	High	FALSE	TRUE		.	.	.	.	.
C222R	222	13.0708	-0.104213	13.175	A45	9	High	TRUE	FALSE		FHC	8.237e-06	D	D	26.7
C222Y	222	9.44433	-0.7829	10.2272	A45	9	High	TRUE	FALSE		FHC	8.237e-06	D	D	27.7
C222G	222	3.2345	0.61832	2.61618	A45	9	High	TRUE	FALSE		.	.	.	.	.
C222F	222	9.23957	-0.307496	9.54707	A45	9	High	TRUE	FALSE		.	.	.	.	.
C222W	222	9.46889	0.303106	9.16578	A45	9	High	TRUE	FALSE		.	.	.	.	.
D224N	224	-0.187876	0.546031	-0.733907	A45	9	High	FALSE	FALSE		FHC	.	D	D	32
D224V	224	0.172654	0.775724	-0.60307	A45	9	High	FALSE	FALSE		.	.	.	.	.
D224G	224	0.127976	-0.0266541	0.15463	A45	9	High	FALSE	FALSE		.	.	.	.	.
D224A	224	0.00211135	0.309604	-0.307493	A45	9	High	FALSE	FALSE		FHC	.	D	D	27.4
S226P	226	-0.569319	-1.67122	1.1019	A45	9	High	FALSE	FALSE		FHC	.	D	D	28.7
S226C	226	0.0196391	-0.193539	0.213178	A45	9	High	FALSE	FALSE		FHC	.	D	D	27.5
D227V	227	-0.143211	2.24195	-2.38516	A45	9	High	FALSE	TRUE		.	.	.	.	.
D227E	227	5.12725	2.02981	3.09744	A45	9	High	FALSE	TRUE		.	.	.	.	.
E228Q	228	-0.285015	-0.133125	-0.15189	A45	9	High	FALSE	TRUE		FHC	8.242e-06	D	D	27.7
E228K	228	-1.45971	-0.296145	-1.16356	A45	9	High	FALSE	TRUE		FHC	.	D	D	33
E228A	228	-0.920816	-0.331292	-0.589524	A45	9	High	FALSE	TRUE		FHC	.	D	D	26.5
C231G	231	3.60275	1.21018	2.39257	A45	9	High	TRUE	FALSE	-4	FHC	8.256e-06	D	D	24.3
C231R	231	2.83598	-0.548331	3.38431	A45	9	High	TRUE	FALSE	-4	FHC	.	D	D	24.6
C231Y	231	2.54911	-0.174388	2.7235	A45	9	High	TRUE	FALSE	-4	FHC	.	D	D	25.1
C231W	231	3.59302	-0.50255	4.09557	A45	9	High	TRUE	FALSE	-4	.	.	.	.	.
A232T	232	-0.912219	0.24467	-1.15689	A45	1	Low	FALSE	FALSE	-3	FHC	8.275e-06	B	D	0.761
C236R	236	4.22253	-0.703878	4.92641	A	9	High	TRUE	FALSE	+1	FHC	.	D	D	27.1
R237H	237	0.602769	0.195203	0.407566	A	3	Low	FALSE	FALSE	+2	FHC	7.413e-05	D	D	25
R237C	237	0.394478	0.25083	0.143648	A	3	Low	FALSE	FALSE	+2	FHC	.	D	D	26.5
P238S	238	0.886544	1.15727	-0.270726	A	1	Low	FALSE	FALSE	+3	FHC	8.236e-06	D	D	23.2
E240K	240	-0.903549	-0.49206	-0.411489	A	6	Med	FALSE	FALSE	+5	FHC	1.647e-05	D	D	31
F241S	241	1.80962	0.216069	1.59355	A	8	High	FALSE	FALSE		FHC	8.236e-06	D	D	29.4
Q242H	242	0.201568	-0.0445837	0.246152	A	6	Med	FALSE	FALSE		FHC	.	D	D	25.4
C243R	243	3.30618	-0.547199	3.85338	A	9	High	TRUE	FALSE		FHC	.	D	D	26.6
S244Y	244	-0.110941	19.1632	-19.2741	A	1	Low	FALSE	FALSE		FHC	.	D	D	23.4
G246R	246	2.35961	10.5036	-8.14399	A	6	Med	FALSE	FALSE		FHC	8.236e-06	D	D	26.4
G246E	246	3.03811	11.484	-8.44589	A	6	Med	FALSE	FALSE		FHC	.	D	D	25.4
C248G	248	3.7193	-0.0529703	3.77227	A	9	High	TRUE	FALSE		FHC	.	D	D	24.1
C248F	248	2.33464	-0.33574	2.67038	A	9	High	TRUE	FALSE		.	.	.	.	.
C248Y	248	2.8812	-0.391681	3.27288	A	9	High	TRUE	FALSE		FHC	.	D	D	25
I249T	249	2.85329	0.516171	2.33712	A	8	High	FALSE	FALSE		FHC	.	D	D	25.1
G251S	251	0.259435	-0.159478	0.418913	A	4	Med	FALSE	FALSE		FHC	8.236e-06	D	D	27.8
S252R	252	-0.825594	0.128546	-0.95414	A	3	Low	FALSE	FALSE		FHC	8.236e-06	D	D	25.4
R253W	253	0.963502	0.341915	0.621587	A	3	Low	FALSE	TRUE		FHC	0.0001812	D	D	28.3
R253Q	253	0.635331	0.0685023	0.566829	A	3	Low	FALSE	TRUE		FHC	8.236e-06	B	D	22.9
R253P	253	1.94773	2.30285	-0.35512	A	3	Low	FALSE	TRUE		FHC	.	D	D	28.1
Q254E	254	0.869416	0.0323417	0.837074	A	3	Low	FALSE	FALSE		FHC	1.647e-05	D	D	25.5
Q254P	254	6.09617	-0.469043	6.56521	A	3	Low	FALSE	FALSE		FHC	.	D	D	25.7
Q254H	254	1.25341	0.640613	0.612797	A	3	Low	FALSE	FALSE		FHC	.	D	D	26.3
C255G	255	2.79117	-1.22871	4.01988	A	9	High	TRUE	FALSE		.	.	.	.	.
C255S	255	3.23125	0.01554	3.21571	A	9	High	TRUE	FALSE		FHC	.	D	D	26.5
C255R	255	2.93273	0.132582	2.80015	A	9	High	TRUE	FALSE		.	.	.	.	.
D256G	256	-0.338739	-2.21973	1.88099	A	8	High	FALSE	TRUE		FHC	.	D	D	27.7
D256E	256	0.0767503	-1.08786	1.16461	A	8	High	FALSE	TRUE		FHC	.	D	D	24.4
R257W	257	0.302967	1.21491	-0.911943	A	6	Med	FALSE	FALSE		FHC	7.413e-05	D	D	21.2
R257Q	257	0.0331024	0.169955	-0.136853	A	6	Med	FALSE	FALSE		FHC	3.295e-05	B	D	7.664
R257L	257	0.261565	0.116892	0.144673	A	6	Med	FALSE	FALSE		.	.	.	.	.
R257H	257	0.551508	0.316354	0.235154	A	6	Med	FALSE	FALSE		FHC	.	.	.	.
E258K	258	-0.395603	-0.325516	-0.070087	A	1	Low	FALSE	TRUE		FHC	.	B	D	11.9
C261F	261	14.0795	51.0376	-36.9581	A	9	High	TRUE	FALSE		FHC	2.471e-05	D	D	27.5
D263N	263	-0.105413	0.460077	-0.56549	A	9	High	FALSE	FALSE		FHC	8.236e-06	D	D	28.4
M264L	264	-0.0080019	-0.162	0.153998	A	2	Low	FALSE	FALSE		FHC	8.236e-06	B	D	0.053
M264T	264	2.30718	1.34459	0.96259	A	2	Low	FALSE	FALSE		FHC	8.236e-06	B	D	4.566
S265C	265	-0.0332998	0.27008	-0.30338	A	8	High	FALSE	FALSE		FHC	.	D	D	24
D266E	266	7.15106	3.13763	4.01343	A	9	High	FALSE	TRUE		FHC	1.647e-05	D	D	23.7
D266N	266	3.72786	-4.52654	8.2544	A	9	High	FALSE	TRUE		FHC	.	D	D	28.4
D266Y	266	37.8118	36.6147	1.1971	A	9	High	FALSE	TRUE		.	.	.	.	.
D266G	266	2.6874	-11.4039	14.0913	A	9	High	FALSE	TRUE		FHC	.	D	D	25.7
D266V	266	6.329	-3.05501	9.38401	A	9	High	FALSE	TRUE		.	.	.	.	.
E267K	267	-1.3033	-2.31912	1.01582	A	9	High	FALSE	FALSE	-5	FHC	.	D	D	28.6
E267A	267	-0.439021	-3.1067	2.66768	A	9	High	FALSE	FALSE	-5	FHC	.	D	D	25.1
E267D	267	0.121191	-0.118718	0.239909	A	9	High	FALSE	FALSE	-5	FHC	.	D	D	24.1
V268I	268	-0.0370674	0.157181	-0.194248	A	1	Low	FALSE	FALSE	-4	FHC	8.236e-06	B	D	0.004
G269D	269	3.13134	2.63072	0.50062	A	5	Med	FALSE	FALSE	-3	FHC	0.0001894	B	D	16.61
C270R	270	2.70676	-0.924564	3.63132	A	9	High	TRUE	FALSE	-2	.	.	.	.	.
C270S	270	3.25506	0.333176	2.92188	A	9	High	TRUE	FALSE	-2	FHC	.	D	D	24.3
C270Y	270	2.69259	-0.527627	3.22022	A	9	High	TRUE	FALSE	-2	FHC	.	D	D	25.3
V271I	271	1.27302	-0.206572	1.47959	A	1	Low	FALSE	FALSE	-1	FHC	2.471e-05	B	D	0.003
N272T	272	0.415722	0.0516007	0.364121	A	1	Low	FALSE	FALSE	yes	FHC	.	B	D	11.95
T274K	274	-0.637285	-0.781021	0.143736	A	1	Low	FALSE	FALSE	+2	FHC	8.237e-06	B	D	19.19
T274S	274	-0.94377	-0.629526	-0.314244	A	1	Low	FALSE	FALSE	+2	FHC	.	D	D	11.92
C276Y	276	3.34431	2.41545	0.92886	A	8	High	TRUE	FALSE	+4	FHC	8.236e-06	D	D	24.7
C276S	276	1.49408	3.28736	-1.79328	A	8	High	TRUE	FALSE	+4	FHC	8.236e-06	D	D	24.3
C276R	276	0.94465	3.64769	-2.70304	A	8	High	TRUE	FALSE	+4	FHC	.	D	D	24.3
C276G	276	0.346581	1.97612	-1.62954	A	8	High	TRUE	FALSE	+4	.	.	.	.	.
C276F	276	1.77783	3.01205	-1.23422	A	8	High	TRUE	FALSE	+4	.	.	.	.	.
C276W	276	3.17318	3.10878	0.0644	A	8	High	TRUE	FALSE	+4	.	.	.	.	.
E277K	277	0.440264	0.465067	-0.024803	A	3	Low	FALSE	FALSE	+5	FHC	0.0005024	D	D	22.9
E277D	277	0.309497	0.456565	-0.147068	A	3	Low	FALSE	FALSE	+5	FHC	8.236e-06	B	D	7.127
F282L	282	-0.00160593	0.746157	-0.747763	A	6	Med	FALSE	FALSE		FHC	8.236e-06	D	D	26.9
F282S	282	2.74636	1.0798	1.66656	A	6	Med	FALSE	FALSE		FHC	.	D	D	27.7
C284G	284	2.37841	-2.2072	4.58561	A	9	High	TRUE	FALSE		.	.	.	.	.
C284S	284	4.44192	1.00878	3.43314	A	9	High	TRUE	FALSE		FHC	.	D	D	25.8
C284R	284	7.36535	1.39629	5.96906	A	9	High	TRUE	FALSE		.	.	.	.	.
H285Y	285	-0.152928	0.0334697	-0.186398	A	3	Low	FALSE	FALSE		FHC	1.647e-05	D	D	25.1
H285Q	285	-0.389154	-0.630757	0.241603	A	3	Low	FALSE	FALSE		FHC	.	B	D	14.63
S286R	286	0.145832	-0.659972	0.805804	A	6	Med	FALSE	FALSE		FHC	2.471e-05	D	D	24.1
G287S	287	2.31259	3.11301	-0.80042	A	4	Med	FALSE	FALSE		FHC	8.236e-06	D	D	28.2
G287C	287	2.24936	2.95038	-0.70102	A	4	Med	FALSE	FALSE		.	.	.	.	.
E288K	288	-1.5422	-1.05063	-0.49157	A	3	Low	FALSE	FALSE		FHC	3.295e-05	D	D	29.6
C289R	289	2.20532	3.89017	-1.68485	A	9	High	TRUE	FALSE		FHC	.	D	D	25.2
I290S	290	3.40297	-2.17528	5.57825	A	8	High	FALSE	FALSE		FHC	.	D	D	26.8
T291P	291	-2.90382	3.39452	-6.29834	A	5	Med	FALSE	FALSE		FHC	8.236e-06	B	T	0.002
K294E	294	2.03226	1.83423	0.19803	A	5	Med	FALSE	TRUE		FHC	.	D	D	25
V295F	295	3.37625	-1.61176	4.98801	A	7	High	FALSE	FALSE		FHC	.	D	D	26.5
C296S	296	0.904827	-0.198251	1.10308	A	9	High	TRUE	FALSE		.	.	.	.	.
C296Y	296	4.388	2.8793	1.5087	A	9	High	TRUE	FALSE		FHC	.	D	D	25.8
C296F	296	4.0145	2.85643	1.15807	A	9	High	TRUE	FALSE		.	.	.	.	.
C296W	296	4.65389	6.91382	-2.25993	A	9	High	TRUE	FALSE		.	.	.	.	.
N297H	297	-0.403725	-0.114322	-0.289403	A	7	High	FALSE	TRUE		.	.	.	.	.
M298V	298	1.14482	0.89578	0.24904	A	3	Low	FALSE	FALSE		FHC	2.471e-05	B	T	0.005
A299S	299	-0.0434986	0.266058	-0.309557	A	1	Low	FALSE	TRUE		.	.	.	.	.
A299T	299	0.115683	2.15158	-2.0359	A	1	Low	FALSE	TRUE		FHC	.	B	D	7.555
R300G	300	2.24055	1.46674	0.77381	A	3	Low	FALSE	FALSE		FHC	1.647e-05	D	D	12.25
D301Y	301	-0.254273	1.10243	-1.3567	A	8	High	FALSE	TRUE		FHC	.	D	D	26.1
D301G	301	0.872984	-3.31886	4.19184	A	8	High	FALSE	TRUE		.	.	.	.	.
D301A	301	0.0995728	-3.99104	4.09061	A	8	High	FALSE	TRUE		FHC	.	D	D	25.5
C302R	302	9.12823	7.30612	1.82211	A	9	High	TRUE	FALSE		FHC	.	D	D	25.7
C302Y	302	13.699	13.0363	0.6627	A	9	High	TRUE	FALSE		FHC	.	D	D	26.7
C302W	302	22.7578	23.7826	-1.0248	A	9	High	TRUE	FALSE		FHC	.	D	D	26.6
R303W	303	0.270819	0.512036	-0.241217	A	2	Low	FALSE	FALSE		FHC	4.118e-05	D	D	33
R303Q	303	0.16863	0.375778	-0.207148	A	2	Low	FALSE	FALSE		FHC	8.236e-06	B	D	22
D304N	304	-0.121108	-0.454313	0.333205	A	7	High	FALSE	FALSE		FHC	8.236e-06	D	D	29.4
D304Y	304	-0.226882	0.317012	-0.543894	A	7	High	FALSE	FALSE		.	.	.	.	.
D304V	304	0.815411	0.526226	0.289185	A	7	High	FALSE	FALSE		FHC	.	D	D	27.2
D304E	304	0.264047	0.346385	-0.082338	A	7	High	FALSE	FALSE		FHC	.	D	D	25.1
W305G	305	1.01342	-0.593005	1.60642	A	4	Med	FALSE	FALSE		FHC	8.236e-06	B	D	19.69
W305S	305	1.94867	-0.614731	2.5634	A	4	Med	FALSE	FALSE		.	.	.	.	.
W305C	305	1.42606	-0.198411	1.62447	A	4	Med	FALSE	FALSE		.	.	.	.	.
S306L	306	0.362011	3.67649	-3.31448	A	8	High	FALSE	FALSE		.	.	.	.	.
D307H	307	11.7367	5.15053	6.58617	A	9	High	FALSE	TRUE		.	.	.	.	.
D307N	307	0.332253	-4.07549	4.40774	A	9	High	FALSE	TRUE		FHC	.	D	D	29.7
D307G	307	1.93318	-4.02914	5.96232	A	9	High	FALSE	TRUE		FHC	.	D	D	26.7
D307E	307	6.12625	-1.05599	7.18224	A	9	High	FALSE	TRUE		FHC	.	D	D	23.8
E308K	308	0.235558	-2.32524	2.5608	A	9	High	FALSE	TRUE		FHC	.	D	D	33
I310F	310	-0.433223	-0.664691	0.231468	A	1	Low	FALSE	FALSE		FHC	8.236e-06	B	D	17.23
I310T	310	0.353459	1.24344	-0.889981	A	1	Low	FALSE	FALSE		FHC	.	B	D	11.66
K311T	311	1.03803	0.610171	0.427859	A	1	Low	FALSE	FALSE		.	.	.	.	.
K311R	311	-0.384391	-0.463789	0.079398	A	1	Low	FALSE	FALSE		.	.	.	.	.
C313W	313	2.21816	-0.129568	2.34773	A	9	High	TRUE	FALSE		FHC	8.236e-06	D	D	23.5
C313R	313	1.2149	-1.14091	2.35581	A	9	High	TRUE	FALSE		FHC	.	D	D	25
C313G	313	-3.08546	-0.260252	-2.82521	A	9	High	TRUE	FALSE		.	.	.	.	.
C313Y	313	1.60708	-0.627981	2.23506	A	9	High	TRUE	FALSE		FHC	.	D	D	25.6
G314R	314	2.17686	1.20128	0.97558	EGF	5	Med	FALSE	FALSE		FHC	4.118e-05	B	D	17.44
G314W	314	2.679	0.352058	2.32694	EGF	5	Med	FALSE	FALSE		FHC	1.647e-05	D	D	26.3
N316H	316	-0.308091	-0.120228	-0.187863	EGF	7	High	FALSE	FALSE		FHC	8.237e-06	D	D	23.7
N316S	316	-0.331852	-0.578538	0.246686	EGF	7	High	FALSE	FALSE		FHC	3.295e-05	D	D	22.3
N316T	316	2.84358	-0.350046	3.19363	EGF	7	High	FALSE	FALSE		FHC	.	D	D	24.8
E317K	317	-1.35389	-3.00977	1.65588	EGF	7	High	FALSE	FALSE		FHC	5.766e-05	D	D	33
C318R	318	-0.593375	-0.586272	-0.007103	EGF	9	High	TRUE	FALSE		FHC	.	D	D	26.2
C318F	318	-0.550253	-0.986708	0.436455	EGF	9	High	TRUE	FALSE		.	.	.	.	.
C318Y	318	1.41216	-1.33599	2.74815	EGF	9	High	TRUE	FALSE		FHC	.	D	D	26.8
N322K	322	0.335166	0.44726	-0.112094	EGF	7	High	FALSE	FALSE		FHC	8.237e-06	B	D	8.662
N322I	322	1.43462	2.27267	-0.83805	EGF	7	High	FALSE	FALSE		FHC	.	D	D	22.2
G323S	323	1.47381	1.50618	-0.03237	EGF	5	Med	FALSE	FALSE		FHC	8.237e-06	D	D	27.4
G323C	323	1.60019	1.60373	-0.00354	EGF	5	Med	FALSE	FALSE		.	.	.	.	.
G324S	324	1.3678	1.6008	-0.233	EGF	3	Low	FALSE	FALSE		FHC	0.001153	D	D	23.7
C325Y	325	2.21312	3.4143	-1.20118	EGF	9	High	TRUE	FALSE		FHC	.	D	D	23.4
S326F	326	29.0175	28.0963	0.9212	EGF	8	High	FALSE	FALSE		.	.	.	.	.
S326C	326	1.78137	2.17884	-0.39747	EGF	8	High	FALSE	FALSE		FHC	.	D	D	25.9
H327Y	327	-1.72787	-0.533251	-1.19462	EGF	8	High	FALSE	FALSE		FHC	6.589e-05	D	D	26.1
V328I	328	-0.0974754	-0.300476	0.203001	EGF	2	Low	FALSE	FALSE		FHC	8.237e-06	B	T	0.013
C329Y	329	9.66155	10.5341	-0.87255	EGF	9	High	TRUE	FALSE		FHC	2.471e-05	D	D	25.7
C329G	329	-1.16928	-0.522315	-0.646965	EGF	9	High	TRUE	FALSE		FHC	.	D	D	24.6
C329F	329	8.49437	23.7	-15.2056	EGF	9	High	TRUE	FALSE		.	.	.	.	.
N330H	330	-0.396313	-0.346826	-0.049487	EGF	4	Med	FALSE	FALSE		FHC	2.471e-05	D	D	10.6
G335S	335	3.70498	3.69105	0.01393	EGF	7	High	FALSE	FALSE		FHC	4.942e-05	D	D	27.4
G335R	335	2.83917	3.05527	-0.2161	EGF	7	High	FALSE	FALSE		FHC	8.237e-06	D	D	26.6
G335V	335	5.3467	5.56754	-0.22084	EGF	7	High	FALSE	FALSE		.	.	.	.	.
G335D	335	3.92285	3.99715	-0.0743	EGF	7	High	FALSE	FALSE		FHC	.	D	D	24.6
Y336H	336	-0.0158878	-0.13118	0.115292	EGF	3	Low	FALSE	FALSE		FHC	8.237e-06	B	D	0.022
Y336C	336	-0.284142	-0.207519	-0.076623	EGF	3	Low	FALSE	FALSE		.	.	.	.	.
E337K	337	-0.144519	-0.285834	0.141315	EGF	3	Low	FALSE	FALSE		FHC	0.0001483	D	D	19.02
C338S	338	-0.346273	-0.560554	0.214281	EGF	9	High	TRUE	FALSE		FHC	.	D	D	25.1
C338G	338	-4.61931	-4.4433	-0.17601	EGF	9	High	TRUE	FALSE		.	.	.	.	.
C338R	338	5.37941	5.04562	0.33379	EGF	9	High	TRUE	FALSE		.	.	.	.	.
C338Y	338	1.55771	5.70588	-4.14817	EGF	9	High	TRUE	FALSE		FHC	.	D	D	25.5
L339P	339	1.47338	1.87805	-0.40467	EGF	4	Med	FALSE	FALSE		FHC	.	D	D	19.66
C340F	340	4.37556	4.25423	0.12133	EGF	9	High	TRUE	FALSE		FHC	8.237e-06	D	D	26
C340W	340	4.24762	8.06793	-3.82031	EGF	9	High	TRUE	FALSE		FHC	8.237e-06	D	D	23
C340Y	340	3.14732	3.73451	-0.58719	EGF	9	High	TRUE	FALSE		FHC	.	D	D	25.2
C340L	340	6.59803	7.52568	-0.92765	EGF	9	High	TRUE	FALSE		FHC	.	.	.	.
P341R	341	0.877248	1.2006	-0.323352	EGF	3	Low	FALSE	FALSE		FHC	.	D	D	22.9
D342N	342	-0.111758	-0.140249	0.028491	EGF	1	Low	FALSE	FALSE		FHC	0.0006507	B	D	7.544
D342Y	342	-0.0339082	-0.0270184	-0.0068898	EGF	1	Low	FALSE	FALSE		.	.	.	.	.
D342E	342	-0.0256098	-0.0761613	0.0505515	EGF	1	Low	FALSE	FALSE		FHC	.	B	D	0.013
G343S	343	2.87762	2.83056	0.04706	EGF	9	High	FALSE	FALSE		FHC	2.471e-05	D	D	26.3
G343C	343	3.10714	3.27132	-0.16418	EGF	9	High	FALSE	FALSE		.	.	.	.	.
G343V	343	4.69444	4.81392	-0.11948	EGF	9	High	FALSE	FALSE		.	.	.	.	.
G343D	343	3.36092	3.38253	-0.02161	EGF	9	High	FALSE	FALSE		FHC	.	D	D	26
Q345P	345	0.81333	0.33443	0.4789	EGF	3	Low	FALSE	FALSE		FHC	.	D	D	3.311
A348T	348	0.648603	0.754676	-0.106073	EGF	7	High	FALSE	FALSE		FHC	8.236e-06	B	D	24
R350P	350	4.18961	4.735	-0.54539	EGF	5	Med	FALSE	FALSE		FHC	.	D	D	24.3
C352Y	352	19.1711	22.1587	-2.9876	EGF	9	High	TRUE	FALSE		FHC	8.236e-06	D	D	26.7
C352R	352	4.92672	8.65457	-3.72785	EGF	9	High	TRUE	FALSE		.	.	.	.	.
C352S	352	-0.177699	0.445231	-0.62293	EGF	9	High	TRUE	FALSE		FHC	.	D	D	25.8
C352F	352	20.1689	22.5031	-2.3342	EGF	9	High	TRUE	FALSE		.	.	.	.	.
C352W	352	29.5323	22.9195	6.6128	EGF	9	High	TRUE	FALSE		.	.	.	.	.
E353K	353	-1.07369	-1.24993	0.17624	EGF	4	Med	FALSE	FALSE		FHC	7.413e-05	D	D	23.1
D354G	354	-1.14107	-1.26959	0.12852	EGF	8	High	FALSE	FALSE		FHC	8.236e-06	D	D	27
D354A	354	-1.37861	-1.47986	0.10125	EGF	8	High	FALSE	FALSE		.	.	.	.	.
D354V	354	2.94403	2.65851	0.28552	EGF	8	High	FALSE	FALSE		.	.	.	.	.
I355V	355	-0.141027	-0.607298	0.466271	EGF	7	High	FALSE	FALSE		FHC	.	B	D	22.8
D356N	356	-0.161381	-0.366513	0.205132	EGF	7	High	FALSE	FALSE		FHC	1.647e-05	D	D	18.75
D356Y	356	-1.21196	-0.77712	-0.43484	EGF	7	High	FALSE	FALSE		.	.	.	.	.
D356H	356	-0.415444	-0.209829	-0.205615	EGF	7	High	FALSE	FALSE		.	.	.	.	.
D356A	356	-0.474215	-0.484406	0.010191	EGF	7	High	FALSE	FALSE		.	.	.	.	.
E357G	357	-2.00275	-1.97618	-0.02657	EGF	9	High	FALSE	FALSE		FHC	8.236e-06	D	D	28.9
E357K	357	-1.85302	-1.95276	0.09974	EGF	9	High	FALSE	FALSE		FHC	.	D	D	32
C358R	358	-0.0391158	-0.559959	0.520843	EGF	9	High	TRUE	FALSE		FHC	.	D	D	26.1
C358Y	358	2.49791	0.128886	2.36902	EGF	9	High	TRUE	FALSE		FHC	.	D	D	27.7
D360H	360	0.209189	3.9339	-3.72471	EGF	3	Low	FALSE	FALSE		FHC	9.884e-05	B	D	20.2
D360E	360	-0.528983	-0.473449	-0.055534	EGF	3	Low	FALSE	FALSE		FHC	8.236e-06	B	T	12.71
D362A	362	-0.604586	-0.633189	0.028603	EGF	6	Med	FALSE	FALSE		FHC	9.884e-05	D	D	20.9
D362V	362	0.273184	0.389437	-0.116253	EGF	6	Med	FALSE	FALSE		FHC	1.647e-05	D	D	24.7
T363I	363	2.08441	2.17252	-0.08811	EGF	4	Med	FALSE	FALSE		FHC	8.236e-06	B	D	12.03
T363N	363	-2.75586	-1.2199	-1.53596	EGF	4	Med	FALSE	FALSE		FHC	.	D	D	24
C364G	364	-0.570363	-0.182449	-0.387914	EGF	9	High	TRUE	FALSE		.	.	.	.	.
C364R	364	0.0424618	0.694059	-0.651597	EGF	9	High	TRUE	FALSE		FHC	.	D	D	27
C364S	364	-0.484563	0.259601	-0.744164	EGF	9	High	TRUE	FALSE		FHC	.	D	D	26.9
C364F	364	-0.30888	-0.236597	-0.072283	EGF	9	High	TRUE	FALSE		.	.	.	.	.
Q366R	366	0.00548759	-0.668097	0.673585	EGF	9	High	FALSE	FALSE		FHC	4.942e-05	D	D	27.3
Q366P	366	2.27871	-0.401021	2.67973	EGF	9	High	FALSE	FALSE		FHC	.	D	D	26.6
L367H	367	-0.0343543	-0.566066	0.531712	EGF	1	Low	FALSE	FALSE		FHC	.	D	D	26.6
C368Y	368	0.879328	-0.020777	0.900105	EGF	9	High	TRUE	FALSE		FHC	8.236e-06	D	D	28.5
C368R	368	0.408742	0.217157	0.191585	EGF	9	High	TRUE	FALSE		FHC	.	D	D	27
C368G	368	-3.67674	-2.08019	-1.59655	EGF	9	High	TRUE	FALSE		.	.	.	.	.
C368S	368	0.0500124	0.37922	-0.329208	EGF	9	High	TRUE	FALSE		.	.	.	.	.
V369M	369	0.0344088	-0.133795	0.168204	EGF	4	Med	FALSE	FALSE		FHC	1.647e-05	D	D	24.3
N370T	370	-0.524333	0.408931	-0.933264	EGF	9	High	FALSE	FALSE		FHC	.	D	D	27.4
N370K	370	-0.0725204	-0.723738	0.651218	EGF	9	High	FALSE	FALSE		FHC	.	D	D	29.1
G373C	373	3.10439	3.29253	-0.18814	EGF	7	High	FALSE	FALSE		FHC	.	D	D	28.4
G373D	373	4.2207	4.13953	0.08117	EGF	7	High	FALSE	FALSE		FHC	.	D	D	27.4
G373V	373	4.51883	4.59474	-0.07591	EGF	7	High	FALSE	FALSE		.	.	.	.	.
G374S	374	-0.530397	-0.536888	0.006491	EGF	7	High	FALSE	FALSE		FHC	.	.	.	.
Y375S	375	-0.542129	-1.17745	0.635321	EGF	6	Med	FALSE	FALSE		FHC	.	D	D	23.8
Y375C	375	-0.489962	-1.19855	0.708588	EGF	6	Med	FALSE	FALSE		.	.	.	.	.
C377R	377	-0.576008	-0.0603978	-0.51561	EGF	9	High	TRUE	FALSE		FHC	8.236e-06	D	D	25.7
C377G	377	0.137439	0.0271213	0.110318	EGF	9	High	TRUE	FALSE		.	.	.	.	.
C377F	377	-1.1119	-1.30728	0.19538	EGF	9	High	TRUE	FALSE		.	.	.	.	.
C377S	377	0.262442	0.275662	-0.01322	EGF	9	High	TRUE	FALSE		.	.	.	.	.
C377Y	377	-1.08076	-1.15536	0.0746	EGF	9	High	TRUE	FALSE		FHC	.	D	D	28.1
Q378P	378	3.56405	4.37773	-0.81368	EGF	6	Med	FALSE	FALSE		FHC	1.647e-05	B	D	23.6
C379R	379	9.95713	10.8873	-0.93017	EGF	9	High	TRUE	FALSE		FHC	.	D	D	27
C379Y	379	19.2893	19.5609	-0.2716	EGF	9	High	TRUE	FALSE		FHC	.	D	D	28.8
G382R	382	3.20058	2.90122	0.29936	EGF	7	High	FALSE	FALSE		FHC	8.236e-06	D	D	29.4
G382A	382	3.63664	3.34698	0.28966	EGF	7	High	FALSE	FALSE		FHC	8.236e-06	D	D	25.5
G382V	382	5.03195	4.82613	0.20582	EGF	7	High	FALSE	FALSE		FHC	.	D	D	27.4
Q384P	384	0.980151	1.05101	-0.070859	EGF	2	Low	FALSE	FALSE		FHC	.	D	D	24.4
L385R	385	0.37667	0.353348	0.023322	EGF	6	Med	FALSE	FALSE		FHC	.	D	D	27.2
D386Y	386	0.547071	-0.669717	1.21679	EGF	5	Med	FALSE	FALSE		FHC	.	D	D	28.7
D386E	386	-0.291337	0.625574	-0.916911	EGF	5	Med	FALSE	FALSE		FHC	.	B	D	23
P387L	387	0.795699	1.14554	-0.349841	EGF	2	Low	FALSE	FALSE		FHC	1.647e-05	D	D	24.7
H388N	388	-0.0767204	-0.65077	0.57405	EGF	3	Low	FALSE	FALSE		FHC	3.295e-05	B	T	12.02
T389M	389	-0.265117	-0.502432	0.237315	EGF	5	Med	FALSE	FALSE		FHC	1.647e-05	D	D	26.6
A391T	391	1.28565	2.38937	-1.10372	EGF	5	Med	FALSE	FALSE		FHC	0.046	B	T	1.678
C392R	392	10.8552	11.3068	-0.4516	EGF	9	High	TRUE	FALSE		FHC	.	D	D	25.7
C392W	392	30.9092	36.5147	-5.6055	EGF	9	High	TRUE	FALSE		.	.	.	.	.
A394V	394	7.23369	6.65731	0.57638	EGF	8	High	FALSE	FALSE		FHC	8.237e-06	D	D	28.3
G396A	396	0.0206217	0.0392276	-0.0186059	EGF	6	Med	FALSE	FALSE		FHC	2.471e-05	D	D	23.2
G396S	396	0.0285829	0.0349478	-0.0063649	EGF	6	Med	FALSE	FALSE		FHC	.	D	D	23.2
S397T	397	0.0713255	-0.0528948	0.12422	B	4	Med	FALSE	FALSE		FHC	.	B	T	1.397
A399T	399	0.0932173	-0.0395745	0.132792	B	6	Med	FALSE	FALSE		FHC	8.237e-06	D	D	23.7
A399S	399	0.116892	-0.0945131	0.211405	B	6	Med	FALSE	FALSE		.	.	.	.	.
A399D	399	1.28911	1.19525	0.09386	B	6	Med	FALSE	FALSE		FHC	.	D	D	26.4
L401V	401	1.12456	1.13962	-0.01506	B	8	High	FALSE	FALSE		FHC	1.647e-05	D	D	24.9
L401H	401	2.80829	2.05209	0.7562	B	8	High	FALSE	FALSE		FHC	.	D	D	25.5
F403L	403	0.734199	0.225901	0.508298	B	8	High	FALSE	FALSE		FHC	.	D	D	24.7
T404P	404	-1.40115	-1.20967	-0.19148	B	8	High	FALSE	FALSE		FHC	.	D	D	20.7
T404I	404	0.853019	-1.56598	2.419	B	8	High	FALSE	FALSE		FHC	.	D	D	26.7
N405K	405	0.556884	-0.678246	1.23513	B	8	High	FALSE	FALSE		FHC	.	D	D	24.1
R406W	406	0.585123	0.508277	0.076846	B	8	High	FALSE	FALSE		FHC	1.647e-05	D	D	32
R406Q	406	-0.0311404	0.284755	-0.315895	B	8	High	FALSE	FALSE		FHC	1.647e-05	D	D	27.1
R406P	406	2.0076	2.23627	-0.22867	B	8	High	FALSE	FALSE		.	.	.	.	.
H407Q	407	-0.802005	0.0229907	-0.824996	B	7	High	FALSE	FALSE		FHC	2.471e-05	D	D	23.4
E408K	408	0.242111	0.317666	-0.075555	B	8	High	FALSE	FALSE		FHC	8.237e-06	D	D	27.5
E408V	408	1.99858	1.23499	0.76359	B	8	High	FALSE	FALSE		.	.	.	.	.
E408A	408	-0.438576	-1.06023	0.621654	B	8	High	FALSE	FALSE		FHC	.	D	D	24.9
R410S	410	-0.471002	0.0270369	-0.498039	B	9	High	FALSE	FALSE		FHC	.	D	D	23.4
K411E	411	-2.82486	-4.34666	1.5218	B	6	Med	FALSE	FALSE		FHC	.	D	D	22.8
M412T	412	-0.227512	-0.312261	0.084749	B	6	Med	FALSE	FALSE		FHC	.	D	D	24.1
T413M	413	-1.54989	-2.10323	0.55334	B	6	Med	FALSE	FALSE		FHC	1.647e-05	D	D	26.5
L414R	414	0.377445	1.85929	-1.48185	B	6	Med	FALSE	FALSE		FHC	8.236e-06	D	D	25.2
D415H	415	-1.08032	-0.956317	-0.124003	B	5	Med	FALSE	FALSE		FHC	.	D	D	23.2
D415G	415	-0.491619	-0.612772	0.121153	B	5	Med	FALSE	FALSE		FHC	.	B	D	15.33
D415V	415	-4.12693	-3.94382	-0.18311	B	5	Med	FALSE	FALSE		.	.	.	.	.
R416W	416	-0.719587	-0.59326	-0.126327	B	5	Med	FALSE	FALSE		FHC	2.471e-05	D	D	28.3
R416Q	416	-0.440373	-0.263583	-0.17679	B	5	Med	FALSE	FALSE		FHC	1.647e-05	D	D	26.4
R416P	416	1.84208	2.54395	-0.70187	B	5	Med	FALSE	FALSE		.	.	.	.	.
R416L	416	-1.10803	-1.19898	0.09095	B	5	Med	FALSE	FALSE		.	.	.	.	.
E418K	418	-0.238297	-0.551679	0.313382	B	4	Med	FALSE	FALSE		FHC	.	D	D	29
Y419H	419	-0.0116719	0.066534	-0.0782059	B	6	Med	FALSE	FALSE		FHC	.	D	D	26.1
T420P	420	-0.957509	-1.49749	0.539981	B	5	Med	FALSE	FALSE		FHC	8.236e-06	D	D	23.5
T420N	420	-0.625322	-1.14417	0.518848	B	5	Med	FALSE	FALSE		FHC	8.236e-06	D	D	25.1
S421R	421	-0.396878	0.237515	-0.634393	B	5	Med	FALSE	FALSE		FHC	8.236e-06	B	T	14.06
L422R	422	0.664212	-0.023156	0.687368	B	5	Med	FALSE	FALSE		.	.	.	.	.
L422P	422	1.81384	1.75679	0.05705	B	5	Med	FALSE	FALSE		FHC	.	D	D	28.1
I423T	423	0.724162	1.11088	-0.386718	B	6	Med	FALSE	FALSE		FHC	.	D	D	27.6
N425I	425	10.7664	8.19178	2.57462	B	5	Med	FALSE	FALSE		FHC	.	D	D	25.9
L426P	426	7.95066	7.88516	0.0655	B	7	High	FALSE	FALSE		FHC	.	D	D	26.7
N428T	428	-0.0819791	0.850708	-0.932687	B	7	High	FALSE	FALSE		FHC	.	D	D	26.3
N428S	428	-0.146603	0.763317	-0.90992	B	7	High	FALSE	FALSE		.	.	.	.	.
N428K	428	0.280154	0.697142	-0.416988	B	7	High	FALSE	FALSE		FHC	.	D	D	25
V429M	429	-3.05422	-3.15256	0.09834	B	7	High	FALSE	FALSE		FHC	8.236e-06	D	D	29.9
V429L	429	-0.0728906	-3.89485	3.82196	B	7	High	FALSE	FALSE		.	.	.	.	.
V430L	430	-0.551819	-0.558635	0.006816	B	8	High	FALSE	FALSE		FHC	.	B	D	24
A431T	431	0.824897	0.460022	0.364875	B	9	High	FALSE	FALSE		FHC	.	D	D	34
A431P	431	2.97603	1.46923	1.5068	B	9	High	FALSE	FALSE		.	.	.	.	.
L432V	432	-2.22899	-4.96866	2.73967	B	7	High	FALSE	FALSE		FHC	2.471e-05	D	D	25.7
L432P	432	-1.86054	-1.80043	-0.06011	B	7	High	FALSE	FALSE		FHC	.	D	D	29.1
D433E	433	-0.0167928	0.00614033	-0.0229331	B	9	High	FALSE	FALSE		FHC	8.236e-06	D	D	26.7
D433H	433	-1.38117	-0.90407	-0.4771	B	9	High	FALSE	FALSE		FHC	.	D	D	28.6
D433Y	433	-1.68628	-1.29857	-0.38771	B	9	High	FALSE	FALSE		.	.	.	.	.
T434M	434	-0.917857	-0.44493	-0.472927	B	6	Med	FALSE	FALSE		FHC	8.236e-06	B	T	15.05
T434R	434	-1.29094	1.04779	-2.33873	B	6	Med	FALSE	FALSE		.	.	.	.	.
T434K	434	-0.427799	-1.63801	1.21021	B	6	Med	FALSE	FALSE		FHC	.	B	D	23.9
E435G	435	0.118724	-0.943507	1.06223	B	7	High	FALSE	FALSE		FHC	.	D	D	32
V436A	436	0.168534	-0.317914	0.486448	B	5	Med	FALSE	FALSE		FHC	8.236e-06	B	D	26.5
A437V	437	-0.0862245	0.58205	-0.668274	B	4	Med	FALSE	FALSE		FHC	1.647e-05	B	D	25
N439K	439	0.167772	0.21815	-0.050378	B	4	Med	FALSE	FALSE		FHC	.	B	D	13.77
R440G	440	-1.80234	-1.31903	-0.48331	B	4	Med	FALSE	FALSE		FHC	.	D	D	23.6
I441N	441	-0.0874387	-0.681422	0.593983	B	7	High	FALSE	FALSE		FHC	.	D	D	33
I441T	441	-0.110025	0.249766	-0.359791	B	7	High	FALSE	FALSE		.	.	.	.	.
I441M	441	-0.158621	-0.00484618	-0.153775	B	7	High	FALSE	FALSE		FHC	.	D	D	23.2
Y442H	442	-0.0217684	-0.0101695	-0.0115989	B	7	High	FALSE	FALSE		.	.	.	.	.
Y442N	442	-0.289306	-0.634742	0.345436	B	7	High	FALSE	FALSE		FHC	.	D	D	29.3
Y442C	442	-0.0259169	-0.301748	0.275831	B	7	High	FALSE	FALSE		FHC	.	D	D	26.7
W443R	443	-0.701185	-2.79548	2.09429	B	9	High	FALSE	FALSE		FHC	8.236e-06	D	D	27.6
W443S	443	-1.56842	-1.34137	-0.22705	B	9	High	FALSE	FALSE		.	.	.	.	.
W443C	443	-1.57576	-1.94708	0.37132	B	9	High	FALSE	FALSE		.	.	.	.	.
S444P	444	1.13222	0.158748	0.973472	B	8	High	FALSE	FALSE		FHC	.	D	D	24.8
D445E	445	-2.62838	-2.29296	-0.33542	B	9	High	FALSE	FALSE		FHC	1.647e-05	D	D	28.3
L446V	446	-0.532497	-1.42583	0.893333	B	5	Med	FALSE	FALSE		FHC	8.236e-06	B	D	15.21
S447P	447	-1.37878	-1.21171	-0.16707	B	3	Low	FALSE	FALSE		FHC	.	D	D	23.9
S447C	447	-0.586013	-0.248303	-0.33771	B	3	Low	FALSE	FALSE		FHC	.	D	D	24.5
I451F	451	-0.201675	-0.155322	-0.046353	B	9	High	FALSE	FALSE		FHC	.	D	D	25.9
I451T	451	0.470975	0.69594	-0.224965	B	9	High	FALSE	FALSE		FHC	.	D	D	25.6
S453G	453	-2.60778	-2.44888	-0.1589	B	8	High	FALSE	FALSE		FHC	8.237e-06	D	D	25.5
T454N	454	-0.0483759	0.502987	-0.551363	B	6	Med	FALSE	FALSE		FHC	.	D	D	24.6
L456F	456	0.385679	0.257435	0.128244	B	5	Med	FALSE	FALSE		FHC	8.237e-06	D	D	23.3
L456H	456	1.5048	0.709643	0.795157	B	5	Med	FALSE	FALSE		FHC	.	D	D	25.1
L456P	456	-0.0215573	-1.28662	1.26506	B	5	Med	FALSE	FALSE		.	.	.	.	.
A459G	459	-0.123876	-0.235583	0.111707	B	3	Low	FALSE	FALSE		FHC	.	B	D	20.1
G461S	461	0.843775	1.02709	-0.183315	B	4	Med	FALSE	FALSE		FHC	1.647e-05	B	D	0.94
G461C	461	0.163239	0.371041	-0.207802	B	4	Med	FALSE	FALSE		FHC	8.237e-06	D	D	22.4
V462I	462	-0.391693	-0.26129	-0.130403	B	1	Low	FALSE	FALSE		FHC	8.236e-05	B	D	0.015
Y465N	465	-0.121204	-0.141566	0.020362	B	4	Med	FALSE	FALSE		FHC	1.647e-05	B	D	8.79
Y465C	465	-0.00888282	-0.0256697	0.0167869	B	4	Med	FALSE	FALSE		FHC	.	D	D	23.6
T467S	467	-0.145904	-0.271596	0.125692	B	4	Med	FALSE	FALSE		FHC	8.236e-06	B	D	0.94
T467N	467	-2.06275	-0.381506	-1.68124	B	4	Med	FALSE	FALSE		FHC	8.236e-06	D	D	19.73
T467I	467	-0.0495093	0.177192	-0.226701	B	4	Med	FALSE	FALSE		FHC	.	B	D	11.98
V468I	468	-1.37549	-2.12612	0.75063	B	5	Med	FALSE	FALSE		FHC	7.413e-05	B	D	11.99
V468D	468	-2.43328	-2.48295	0.04967	B	5	Med	FALSE	FALSE		FHC	.	D	D	25.6
S470C	470	-0.612345	-0.787786	0.175441	B	4	Med	FALSE	FALSE		FHC	.	D	D	20.5
D472Y	472	-0.641439	-0.793305	0.151866	B	3	Low	FALSE	FALSE		FHC	8.236e-05	D	D	24
I473N	473	-0.493496	-0.604834	0.111338	B	5	Med	FALSE	FALSE		FHC	.	D	D	26.1
Q474E	474	0.399899	0.0267553	0.373144	B	5	Med	FALSE	FALSE		FHC	2.471e-05	B	D	9.373
P476S	476	3.16828	3.26496	-0.09668	B	7	High	FALSE	FALSE		FHC	.	D	D	31
D477N	477	-0.679884	-1.78704	1.10716	B	8	High	FALSE	FALSE		FHC	8.237e-06	D	D	26.5
G478R	478	14.8697	11.9706	2.8991	B	8	High	FALSE	FALSE		FHC	1.647e-05	D	D	34
L479P	479	6.33047	6.38834	-0.05787	B	7	High	FALSE	FALSE		FHC	.	D	D	29.8
A480P	480	2.71605	1.49114	1.22491	B	9	High	FALSE	FALSE		FHC	.	D	D	31
A480V	480	5.28713	5.42139	-0.13426	B	9	High	FALSE	FALSE		FHC	.	D	D	33
V481M	481	-0.828934	-0.38463	-0.444304	B	8	High	FALSE	FALSE		FHC	.	D	D	26.7
D482N	482	1.09355	1.15357	-0.06002	B	9	High	FALSE	FALSE		FHC	4.118e-05	D	D	33
D482H	482	4.98038	1.47894	3.50144	B	9	High	FALSE	FALSE		.	.	.	.	.
D482Y	482	3.15264	2.30037	0.85227	B	9	High	FALSE	FALSE		.	.	.	.	.
D482G	482	-1.18593	-1.32054	0.13461	B	9	High	FALSE	FALSE		FHC	.	D	D	31
W483R	483	0.300198	-1.43899	1.73919	B	9	High	FALSE	FALSE		FHC	.	D	D	28
H485R	485	-0.359223	0.483922	-0.843145	B	7	High	FALSE	FALSE		FHC	.	D	D	25.4
H485Q	485	0.195342	0.275566	-0.080224	B	7	High	FALSE	FALSE		.	.	.	.	.
S486G	486	-1.77644	-1.81659	0.04015	B	6	Med	FALSE	FALSE		FHC	.	B	T	4.141
S486N	486	-0.29378	-0.295997	0.002217	B	6	Med	FALSE	FALSE		FHC	.	B	T	18.39
N487S	487	-0.668321	-2.70696	2.03864	B	8	High	FALSE	FALSE		FHC	.	D	D	26
I488N	488	-1.53612	-1.54501	0.00889	B	6	Med	FALSE	FALSE		FHC	.	D	D	33
I488S	488	-1.05683	-2.70782	1.65099	B	6	Med	FALSE	FALSE		.	.	.	.	.
I488T	488	-0.767824	-1.86674	1.09892	B	6	Med	FALSE	FALSE		.	.	.	.	.
Y489C	489	-5.28426	-6.35143	1.06717	B	9	High	FALSE	FALSE		FHC	.	D	D	28
W490G	490	-6.71495	-3.5008	-3.21415	B	8	High	FALSE	FALSE		.	.	.	.	.
W490R	490	-5.28822	-4.82552	-0.4627	B	8	High	FALSE	FALSE		FHC	.	D	D	28.1
W490C	490	-5.36555	-7.48625	2.1207	B	8	High	FALSE	FALSE		.	.	.	.	.
T491N	491	-0.620716	-0.584485	-0.036231	B	8	High	FALSE	FALSE		FHC	.	D	D	28.4
D492N	492	-0.500558	-0.835085	0.334527	B	9	High	FALSE	FALSE		FHC	1.647e-05	D	D	33
D492H	492	2.55207	7.23871	-4.68664	B	9	High	FALSE	FALSE		.	.	.	.	.
D492G	492	-3.66053	-4.84621	1.18568	B	9	High	FALSE	FALSE		.	.	.	.	.
G496V	496	29.1549	28.5238	0.6311	B	6	Med	FALSE	FALSE		.	.	.	.	.
G496D	496	23.1219	23.8146	-0.6927	B	6	Med	FALSE	FALSE		FHC	.	D	D	24.8
T497P	497	4.02439	3.64064	0.38375	B	6	Med	FALSE	FALSE		FHC	.	D	D	23.6
V498I	498	-0.912358	-1.44885	0.536492	B	9	High	FALSE	FALSE		FHC	8.236e-06	B	T	2.445
V498F	498	4.17693	5.21591	-1.03898	B	9	High	FALSE	FALSE		FHC	.	B	D	24.1
S499C	499	0.750699	2.84343	-2.09273	B	8	High	FALSE	FALSE		FHC	1.647e-05	D	D	25.1
S499P	499	0.614931	3.36264	-2.74771	B	8	High	FALSE	FALSE		FHC	.	B	D	23.6
A501V	501	1.41971	1.43044	-0.01073	B	7	High	FALSE	FALSE		FHC	8.236e-06	D	D	27.7
A501E	501	0.323294	-0.373484	0.696778	B	7	High	FALSE	FALSE		FHC	.	D	D	28.3
D502Y	502	1.83029	3.85575	-2.02546	B	5	Med	FALSE	FALSE		FHC	.	D	D	24.2
K504E	504	0.527795	0.525861	0.001934	B	6	Med	FALSE	FALSE		FHC	4.118e-05	B	D	10.89
G505D	505	2.67449	3.50295	-0.82846	B	9	High	FALSE	FALSE		FHC	.	D	D	25
V506M	506	-2.37482	-2.35897	-0.01585	B	4	Med	FALSE	FALSE		FHC	8.236e-05	D	D	1.036
K507T	507	-0.358849	0.844134	-1.20298	B	5	Med	FALSE	FALSE		FHC	.	D	D	23.2
K509E	509	2.05825	2.36269	-0.30444	B	6	Med	FALSE	FALSE		FHC	.	D	D	25.3
T510M	510	-0.0085938	0.355119	-0.363713	B	7	High	FALSE	FALSE		FHC	1.647e-05	D	D	26.8
L511S	511	0.664275	0.122834	0.541441	B	9	High	FALSE	FALSE		FHC	.	D	D	24.6
R513K	513	-0.281727	-0.111653	-0.170074	B	4	Med	FALSE	FALSE		FHC	.	B	T	0.006
N515S	515	0.323618	0.198978	0.12464	B	3	Low	FALSE	FALSE		FHC	.	B	D	0.002
G516S	516	-0.814259	-0.702782	-0.111477	B	7	High	FALSE	FALSE		FHC	7.413e-05	D	D	22.7
G516D	516	-0.816762	-0.722117	-0.094645	B	7	High	FALSE	FALSE		FHC	8.236e-06	B	D	15.72
S517C	517	0.180225	0.122159	0.058066	B	6	Med	FALSE	FALSE		FHC	8.236e-06	D	D	23.8
S517P	517	7.38959	7.25142	0.13817	B	6	Med	FALSE	FALSE		FHC	.	D	D	23.7
K518E	518	1.16475	1.13455	0.0302	B	8	High	FALSE	FALSE		FHC	.	D	D	3.843
P519S	519	-1.82753	-5.07528	3.24775	B	9	High	FALSE	FALSE		FHC	.	D	D	25
R520G	520	-0.46731	-1.29962	0.83231	B	9	High	FALSE	FALSE		FHC	.	D	D	23.1
A521V	521	5.08549	6.66276	-1.57727	B	9	High	FALSE	FALSE		FHC	8.236e-06	D	D	28.7
A521T	521	7.04463	5.79608	1.24855	B	9	High	FALSE	FALSE		FHC	.	D	D	29.8
I522V	522	-0.55548	-0.817463	0.261983	B	8	High	FALSE	FALSE		FHC	8.236e-06	D	D	25.5
V523M	523	-0.743142	-0.702951	-0.040191	B	7	High	FALSE	FALSE		FHC	1.647e-05	D	D	29.9
V523L	523	-2.04714	-1.36039	-0.68675	B	7	High	FALSE	FALSE		FHC	8.236e-06	D	D	27.8
V524M	524	5.42232	-0.354105	5.77642	B	7	High	FALSE	FALSE		FHC	8.236e-06	D	D	28
V524L	524	2.36161	2.71964	-0.35803	B	7	High	FALSE	FALSE		.	.	.	.	.
V524G	524	0.0886785	-0.904454	0.993132	B	7	High	FALSE	FALSE		FHC	.	D	D	28
D525E	525	-2.1576	-1.38504	-0.77256	B	8	High	FALSE	FALSE		FHC	8.236e-06	D	D	24.8
D525V	525	-0.76989	-2.50327	1.73338	B	8	High	FALSE	FALSE		FHC	.	D	D	27.9
P526S	526	2.02759	2.1048	-0.07721	B	9	High	FALSE	FALSE		FHC	1.647e-05	D	D	28
P526T	526	2.09772	2.54971	-0.45199	B	9	High	FALSE	FALSE		FHC	.	D	D	27.9
P526R	526	3.12841	2.47054	0.65787	B	9	High	FALSE	FALSE		.	.	.	.	.
P526H	526	8.49998	11.0023	-2.50232	B	9	High	FALSE	FALSE		FHC	.	D	D	28.5
V527I	527	0.674033	0.298796	0.375237	B	3	Low	FALSE	FALSE		FHC	8.236e-06	B	T	6.2
V527A	527	-2.24477	-0.75277	-1.492	B	3	Low	FALSE	FALSE		FHC	5.765e-05	B	T	1.864
G529R	529	52.411	50.2926	2.1184	B	8	High	FALSE	FALSE		FHC	2.471e-05	D	D	26
G529D	529	29.9623	32.4416	-2.4793	B	8	High	FALSE	FALSE		FHC	.	D	D	25.6
M531K	531	3.70426	4.50581	-0.80155	B	8	High	FALSE	FALSE		FHC	8.236e-06	D	D	33
W533R	533	-0.652461	1.70947	-2.36193	B	9	High	FALSE	FALSE		FHC	.	D	D	28.8
T534N	534	0.395317	1.39078	-0.995463	B	8	High	FALSE	FALSE		FHC	.	D	D	30
D535Y	535	15.0524	10.8733	4.1791	B	9	High	FALSE	FALSE		FHC	.	D	D	28.4
W536G	536	-0.299746	-1.75097	1.45122	B	9	High	FALSE	FALSE		FHC	.	D	D	28.9
T538I	538	-0.135171	-0.222688	0.087517	B	2	Low	FALSE	FALSE		FHC	2.471e-05	B	D	0.066
T538S	538	0.143777	0.10234	0.041437	B	2	Low	FALSE	FALSE		FHC	.	B	D	0.014
A540T	540	4.79942	5.42026	-0.62084	B	8	High	FALSE	FALSE		FHC	1.647e-05	D	D	26.4
A540S	540	1.47087	3.28847	-1.8176	B	8	High	FALSE	FALSE		.	.	.	.	.
K541N	541	1.38978	1.24903	0.14075	B	8	High	FALSE	FALSE		FHC	8.236e-06	D	D	25.4
I542S	542	-0.552759	-1.58661	1.03385	B	9	High	FALSE	FALSE		FHC	.	D	D	27.3
G545E	545	8.21396	6.60752	1.60644	B	7	High	FALSE	FALSE		FHC	1.647e-05	D	D	23.7
G545R	545	12.0273	10.845	1.1823	B	7	High	FALSE	FALSE		FHC	.	D	D	25.5
G545W	545	12.6842	10.5504	2.1338	B	7	High	FALSE	FALSE		.	.	.	.	.
G546R	546	13.5374	13.9304	-0.393	B	7	High	FALSE	FALSE		FHC	.	D	D	24.9
G546D	546	14.7119	13.8401	0.8718	B	7	High	FALSE	FALSE		FHC	.	D	D	24.8
G546V	546	10.1744	10.1584	0.016	B	7	High	FALSE	FALSE		.	.	.	.	.
L547P	547	10.8237	12.7477	-1.924	B	9	High	FALSE	FALSE		FHC	.	D	D	25.6
N548K	548	4.35167	2.8735	1.47817	B	9	High	FALSE	FALSE		FHC	.	D	D	22.1
G549R	549	3.29009	3.10456	0.18553	B	9	High	FALSE	FALSE		FHC	8.236e-06	D	D	25.4
G549D	549	2.48795	2.41277	0.07518	B	9	High	FALSE	FALSE		FHC	4.942e-05	D	D	24.7
G549V	549	5.16957	4.76997	0.3996	B	9	High	FALSE	FALSE		.	.	.	.	.
D551Y	551	-0.357148	-0.905223	0.548075	B	6	Med	FALSE	FALSE		FHC	8.236e-06	D	D	24.6
Y553C	553	-0.134616	-0.209913	0.075297	B	4	Med	FALSE	FALSE		.	.	.	.	.
S554L	554	-0.242366	-0.281626	0.03926	B	5	Med	FALSE	FALSE		.	.	.	.	.
L555P	555	9.25347	9.60876	-0.35529	B	7	High	FALSE	FALSE		FHC	.	D	D	25.9
P563S	563	1.59302	2.00954	-0.41652	B	9	High	FALSE	FALSE		FHC	.	D	D	27.8
P563H	563	2.69529	2.41129	0.284	B	9	High	FALSE	FALSE		FHC	.	D	D	28.3
N564S	564	-0.710896	-0.537998	-0.172898	B	9	High	FALSE	FALSE		FHC	1.647e-05	D	D	24.8
N564H	564	5.66702	6.3748	-0.70778	B	9	High	FALSE	FALSE		FHC	.	D	D	24.7
N564D	564	0.477175	0.565501	-0.088326	B	9	High	FALSE	FALSE		.	.	.	.	.
G565A	565	4.80807	5.03978	-0.23171	B	8	High	FALSE	FALSE		FHC	.	D	D	25.1
G565V	565	13.3978	14.6794	-1.2816	B	8	High	FALSE	FALSE		.	.	.	.	.
L568V	568	-0.0439471	0.490833	-0.53478	B	8	High	FALSE	FALSE		FHC	.	D	D	24.1
L568P	568	1.3674	3.2095	-1.8421	B	8	High	FALSE	FALSE		FHC	.	D	D	25.8
D569Y	569	1.00983	-0.050662	1.06049	B	9	High	FALSE	FALSE		FHC	.	D	D	26.2
L571F	571	-0.926047	-0.87229	-0.053757	B	3	Low	FALSE	FALSE		FHC	8.236e-06	B	D	9.034
S572R	572	-0.463967	-0.184791	-0.279176	B	6	Med	FALSE	FALSE		FHC	8.236e-06	B	T	0.005
S572N	572	-0.256728	-0.476059	0.219331	B	6	Med	FALSE	FALSE		FHC	.	B	T	0.028
R574C	574	-1.11743	-0.736264	-0.381166	B	8	High	FALSE	FALSE		FHC	2.471e-05	D	D	34
R574H	574	1.98657	2.41154	-0.42497	B	8	High	FALSE	FALSE		FHC	8.236e-06	D	D	32
R574L	574	0.290149	-0.794342	1.08449	B	8	High	FALSE	FALSE		FHC	8.236e-06	D	D	32
L575F	575	0.50749	0.897331	-0.389841	B	7	High	FALSE	FALSE		FHC	.	D	D	28.2
Y576N	576	4.46869	3.53909	0.9296	B	8	High	FALSE	FALSE		FHC	.	D	D	26.3
Y576C	576	3.45779	1.75943	1.69836	B	8	High	FALSE	FALSE		.	.	.	.	.
Y576S	576	3.46442	3.72544	-0.26102	B	8	High	FALSE	FALSE		FHC	.	D	D	25.6
W577S	577	2.51985	0.799842	1.72001	B	9	High	FALSE	FALSE		FHC	8.236e-06	D	D	27.1
W577R	577	3.4424	2.08031	1.36209	B	9	High	FALSE	FALSE		FHC	.	D	D	25.4
W577G	577	2.26048	0.144755	2.11572	B	9	High	FALSE	FALSE		.	.	.	.	.
W577C	577	2.62718	1.25897	1.36821	B	9	High	FALSE	FALSE		.	.	.	.	.
V578A	578	-2.13521	-2.83308	0.69787	B	7	High	FALSE	FALSE		FHC	3.295e-05	B	D	23.5
D579N	579	-1.75568	-1.00443	-0.75125	B	9	High	FALSE	FALSE		FHC	.	D	D	27.9
D579Y	579	3.07135	-0.635791	3.70714	B	9	High	FALSE	FALSE		.	.	.	.	.
D579G	579	0.751124	0.659825	0.091299	B	9	High	FALSE	FALSE		.	.	.	.	.
D579A	579	-0.0308988	-1.79299	1.76209	B	9	High	FALSE	FALSE		FHC	.	D	D	25.6
S580F	580	48.8965	14.5458	34.3507	B	9	High	FALSE	FALSE		FHC	.	D	D	27.8
L582F	582	0.0662558	0.147689	-0.0814332	B	8	High	FALSE	FALSE		FHC	.	D	D	25.6
L582P	582	2.56956	2.28923	0.28033	B	8	High	FALSE	FALSE		FHC	.	D	D	25
H583Y	583	-0.112585	-0.1229	0.010315	B	8	High	FALSE	FALSE		FHC	9.06e-05	D	D	25.7
H583D	583	-0.222909	-0.245879	0.02297	B	8	High	FALSE	FALSE		FHC	8.236e-06	D	D	26.1
H583R	583	-0.601908	-0.397039	-0.204869	B	8	High	FALSE	FALSE		FHC	.	D	D	23.7
H583Q	583	-0.555344	-0.495958	-0.059386	B	8	High	FALSE	FALSE		FHC	.	D	D	24.8
S584F	584	6.52368	6.44496	0.07872	B	6	Med	FALSE	FALSE		FHC	8.236e-06	D	D	24.8
S584P	584	6.48985	7.28167	-0.79182	B	6	Med	FALSE	FALSE		FHC	.	D	D	23.1
I585L	585	-0.56886	-1.11908	0.55022	B	9	High	FALSE	FALSE		FHC	8.236e-06	B	D	5.825
I585V	585	1.23652	0.156217	1.0803	B	9	High	FALSE	FALSE		FHC	1.647e-05	B	D	11.55
I585T	585	0.754271	1.70584	-0.951569	B	9	High	FALSE	FALSE		.	.	.	.	.
I585N	585	3.85475	3.26113	0.59362	B	9	High	FALSE	FALSE		FHC	.	D	D	27.6
S587R	587	4.92624	4.44876	0.47748	B	8	High	FALSE	FALSE		FHC	8.236e-06	D	D	23.9
D589H	589	0.0817014	0.615425	-0.533724	B	6	Med	FALSE	FALSE		FHC	8.236e-06	D	D	22.7
D589N	589	-0.155536	-0.451598	0.296062	B	6	Med	FALSE	FALSE		FHC	5.765e-05	D	D	16.55
N591D	591	-0.103201	-0.048374	-0.054827	B	6	Med	FALSE	FALSE		FHC	1.647e-05	B	D	9.793
N591S	591	-0.769067	-0.168496	-0.600571	B	6	Med	FALSE	FALSE		FHC	8.236e-06	B	D	3.785
G592R	592	2.27888	2.15302	0.12586	B	9	High	FALSE	FALSE		FHC	2.471e-05	D	D	27.8
G592E	592	1.82075	2.0603	-0.23955	B	9	High	FALSE	FALSE		FHC	4.942e-05	D	D	25.2
G593C	593	3.27583	3.44624	-0.17041	B	4	Med	FALSE	FALSE		FHC	1.647e-05	D	D	23.8
R595W	595	0.347147	0.486564	-0.139417	B	8	High	FALSE	FALSE		FHC	8.236e-06	D	D	31
R595Q	595	0.353601	0.58483	-0.231229	B	8	High	FALSE	FALSE		FHC	4.942e-05	D	D	32
R595L	595	-0.658251	0.394127	-1.05238	B	8	High	FALSE	FALSE		.	.	.	.	.
K596R	596	0.43958	-0.207476	0.647056	B	6	Med	FALSE	FALSE		FHC	8.236e-06	B	D	7.471
T597N	597	0.0344783	-0.0529994	0.0874777	B	5	Med	FALSE	FALSE		FHC	.	D	D	23.6
I598L	598	-1.10015	-1.15406	0.05391	B	6	Med	FALSE	FALSE		FHC	.	B	D	0.001
I598N	598	0.420376	0.124851	0.295525	B	6	Med	FALSE	FALSE		FHC	.	D	D	25
I598T	598	1.33275	-0.589116	1.92187	B	6	Med	FALSE	FALSE		.	.	.	.	.
L599S	599	0.321029	0.181505	0.139524	B	6	Med	FALSE	FALSE		FHC	.	D	D	24.6
L599W	599	2.59895	2.05732	0.54163	B	6	Med	FALSE	FALSE		.	.	.	.	.
E600D	600	0.184256	0.108426	0.07583	B	5	Med	FALSE	FALSE		FHC	.	B	D	9.425
D601N	601	0.20983	0.138944	0.070886	B	7	High	FALSE	FALSE		FHC	8.236e-06	B	D	15.17
D601Y	601	-0.065225	-0.205592	0.140367	B	7	High	FALSE	FALSE		.	.	.	.	.
D601H	601	-0.0874142	-0.322348	0.234934	B	7	High	FALSE	FALSE		FHC	.	B	D	20.3
D601V	601	0.159768	0.0831641	0.0766039	B	7	High	FALSE	FALSE		FHC	.	D	D	24.4
L605P	605	9.74953	9.73832	0.01121	B	8	High	FALSE	FALSE		FHC	.	D	D	26.2
A606T	606	1.59027	1.47316	0.11711	B	5	Med	FALSE	FALSE		FHC	4.942e-05	D	D	25.3
A606S	606	0.606067	0.579482	0.026585	B	5	Med	FALSE	FALSE		FHC	7.413e-05	B	D	20.6
H607R	607	-0.984327	-1.10749	0.123163	B	9	High	FALSE	FALSE		FHC	.	D	D	25.6
P608T	608	3.89531	5.05547	-1.16016	B	9	High	FALSE	FALSE		FHC	.	D	D	28.7
P608S	608	1.73404	2.53097	-0.79693	B	9	High	FALSE	FALSE		.	.	.	.	.
P608H	608	6.03865	6.3869	-0.34825	B	9	High	FALSE	FALSE		FHC	.	D	D	29.9
P608L	608	1.50365	1.74026	-0.23661	B	9	High	FALSE	FALSE		.	.	.	.	.
P608R	608	7.57868	7.73581	-0.15713	B	9	High	FALSE	FALSE		.	.	.	.	.
F609L	609	-0.483026	-0.365303	-0.117723	B	8	High	FALSE	FALSE		FHC	.	B	D	18.95
S610F	610	39.3788	37.7562	1.6226	B	8	High	FALSE	FALSE		.	.	.	.	.
S610C	610	5.47182	6.92317	-1.45135	B	8	High	FALSE	FALSE		FHC	.	D	D	26.5
L611F	611	2.20787	1.73345	0.47442	B	6	Med	FALSE	FALSE		FHC	.	D	D	25.6
A612S	612	0.525503	0.599661	-0.074158	B	7	High	FALSE	FALSE		FHC	.	D	D	26.2
V613I	613	-0.183565	-0.884459	0.700894	B	6	Med	FALSE	FALSE		FHC	1.647e-05	B	D	11.66
V613F	613	3.98704	3.96446	0.02258	B	6	Med	FALSE	FALSE		FHC	8.236e-06	D	D	25
F614I	614	-1.04265	-0.962659	-0.079991	B	9	High	FALSE	FALSE		FHC	.	D	D	27.5
E615K	615	-0.205687	-0.750399	0.544712	B	9	High	FALSE	FALSE		FHC	.	D	D	29.1
E615V	615	-2.13267	-2.96	0.82733	B	9	High	FALSE	FALSE		.	.	.	.	.
K617E	617	1.92854	1.43622	0.49232	B	2	Low	FALSE	FALSE		FHC	.	B	D	24.7
V618G	618	2.25033	0.853084	1.39725	B	6	Med	FALSE	FALSE		FHC	.	D	D	27.8
F619L	619	0.0931881	-0.528077	0.621265	B	7	High	FALSE	FALSE		FHC	8.236e-06	D	D	28.8
F619S	619	2.53747	1.77191	0.76556	B	7	High	FALSE	FALSE		FHC	.	D	D	27.7
F619C	619	1.80672	1.02922	0.7775	B	7	High	FALSE	FALSE		.	.	.	.	.
W620R	620	-2.26298	0.571759	-2.83474	B	8	High	FALSE	FALSE		FHC	.	D	D	26.9
W620C	620	-0.81512	0.769284	-1.5844	B	8	High	FALSE	FALSE		.	.	.	.	.
D622Y	622	5.84576	4.35009	1.49567	B	9	High	FALSE	FALSE		.	.	.	.	.
D622N	622	-0.033769	-0.387457	0.353688	B	9	High	FALSE	FALSE		FHC	.	D	D	30
D622G	622	-1.88244	-2.62869	0.74625	B	9	High	FALSE	FALSE		.	.	.	.	.
D622A	622	-1.67255	-2.48706	0.81451	B	9	High	FALSE	FALSE		FHC	.	D	D	26
I623V	623	-1.01939	-0.925006	-0.094384	B	7	High	FALSE	FALSE		FHC	0.0002636	B	D	0.003
I623T	623	-0.441593	-0.499014	0.057421	B	7	High	FALSE	FALSE		FHC	2.471e-05	D	D	13.32
N625T	625	-0.506896	-1.03345	0.526554	B	6	Med	FALSE	FALSE		FHC	.	D	D	13.57
E626K	626	-0.277401	-0.29377	0.016369	B	7	High	FALSE	FALSE		FHC	0.0004859	D	D	22.7
A627T	627	5.17276	2.76417	2.40859	B	6	Med	FALSE	FALSE		FHC	.	D	D	29.2
A627V	627	5.70754	5.02315	0.68439	B	6	Med	FALSE	FALSE		.	.	.	.	.
A627D	627	8.18291	8.3319	-0.14899	B	6	Med	FALSE	FALSE		FHC	.	D	D	32
I628T	628	1.81898	1.10965	0.70933	B	8	High	FALSE	FALSE		FHC	.	D	D	25.8
F629V	629	1.75779	0.594331	1.16346	B	4	Med	FALSE	FALSE		FHC	8.236e-06	D	D	26.7
F629C	629	1.47593	-1.08792	2.56385	B	4	Med	FALSE	FALSE		FHC	.	D	D	26.2
A631D	631	0.953508	3.56524	-2.61173	B	8	High	FALSE	FALSE		FHC	.	D	D	28.7
R633H	633	1.78986	3.61794	-1.82808	B	9	High	FALSE	FALSE		FHC	1.647e-05	D	D	27.5
R633C	633	0.841826	-0.108535	0.950361	B	9	High	FALSE	FALSE		FHC	.	D	D	33
R633L	633	0.518757	0.294055	0.224702	B	9	High	FALSE	FALSE		.	.	.	.	.
T635I	635	-0.0595617	-0.084812	0.0252503	B	6	Med	FALSE	FALSE		FHC	.	D	D	27.7
G636S	636	1.45198	1.50597	-0.05399	B	8	High	FALSE	FALSE		FHC	8.236e-06	D	D	26.5
G636D	636	1.46288	1.75441	-0.29153	B	8	High	FALSE	FALSE		FHC	.	D	D	25.9
G636V	636	5.82901	6.21493	-0.38592	B	8	High	FALSE	FALSE		.	.	.	.	.
D638N	638	-0.287429	-0.123015	-0.164414	B	6	Med	FALSE	FALSE		FHC	2.471e-05	B	D	20.2
V639G	639	0.494062	0.222744	0.271318	B	3	Low	FALSE	FALSE		.	.	.	.	.
V639D	639	0.62724	0.511593	0.115647	B	3	Low	FALSE	FALSE		FHC	.	D	D	23.2
N640Y	640	-0.623041	-0.7486	0.125559	B	3	Low	FALSE	FALSE		FHC	8.236e-06	B	D	7.163
N640K	640	-0.566903	-0.35823	-0.208673	B	3	Low	FALSE	FALSE		FHC	8.236e-06	B	D	0.006
L642S	642	1.9887	1.80989	0.17881	B	5	Med	FALSE	FALSE		FHC	.	D	D	24
A643P	643	6.10304	6.89744	-0.7944	B	6	Med	FALSE	FALSE		FHC	.	D	D	23.8
L646I	646	3.97585	2.47535	1.5005	B	6	Med	FALSE	FALSE		FHC	8.236e-06	D	D	25.1
S648P	648	5.52467	4.88567	0.639	B	7	High	FALSE	FALSE		FHC	.	D	D	7.687
P649S	649	3.08724	2.97411	0.11313	B	9	High	FALSE	FALSE		FHC	.	D	D	25.9
P649L	649	8.74925	5.10557	3.64368	B	9	High	FALSE	FALSE		.	.	.	.	.
E650K	650	-0.933995	-1.3116	0.377605	B	8	High	FALSE	FALSE		FHC	6.589e-05	D	D	23.6
D651N	651	0.192574	-1.0794	1.27197	B	8	High	FALSE	FALSE		FHC	.	D	D	26.1
D651G	651	-4.01793	-5.32321	1.30528	B	8	High	FALSE	FALSE		FHC	8.237e-06	D	D	24.8
D651Y	651	-1.1799	-1.43301	0.25311	B	8	High	FALSE	FALSE		.	.	.	.	.
D651V	651	2.69188	1.81886	0.87302	B	8	High	FALSE	FALSE		FHC	.	D	D	24.6
M652V	652	0.475718	1.05195	-0.576232	B	7	High	FALSE	FALSE		FHC	8.236e-06	B	T	11.41
M652T	652	1.98406	1.25214	0.73192	B	7	High	FALSE	FALSE		FHC	.	B	D	22.8
V653F	653	-0.108156	-0.315631	0.207475	B	7	High	FALSE	FALSE	-5	.	.	.	.	.
V653G	653	0.809939	0.461376	0.348563	B	7	High	FALSE	FALSE	-5	FHC	.	D	D	22.9
F655L	655	2.93451	1.74479	1.18972	B	5	Med	FALSE	FALSE	-2	FHC	.	D	D	22.9
H656N	656	-0.636624	-1.35347	0.716846	B	9	High	FALSE	FALSE	-1	FHC	1.647e-05	D	D	26.7
H656Q	656	0.845991	-1.13639	1.98238	B	9	High	FALSE	FALSE	-1	FHC	.	D	D	26.3
T659P	659	-1.07533	-1.04064	-0.03469	B	8	High	FALSE	FALSE	+2	FHC	0.0002389	B	D	12.9
T659N	659	-0.890612	-0.534968	-0.355644	B	8	High	FALSE	FALSE	+2	FHC	.	B	D	11.54
Q660K	660	0.765646	-0.44913	1.21478	B	9	High	FALSE	FALSE	+3	FHC	.	D	D	26.4
Q660R	660	0.501665	-1.82722	2.32889	B	9	High	FALSE	FALSE	+3	FHC	.	D	D	22.1
P661L	661	0.490941	0.662305	-0.171364	B	7	High	FALSE	FALSE	+4	FHC	.	D	D	24.7
G663E	663	3.39872	3.40061	-0.00189	EGF	3	Low	FALSE	FALSE		FHC	.	D	D	23.4
V664M	664	-0.393286	-0.688267	0.294981	EGF	1	Low	FALSE	FALSE		FHC	.	D	D	23
W666C	666	0.458797	-1.01307	1.47187	EGF	6	Med	FALSE	FALSE		FHC	8.236e-06	D	D	27.7
W666L	666	0.601615	-1.24929	1.85091	EGF	6	Med	FALSE	FALSE		.	.	.	.	.
C667Y	667	1.98231	1.38569	0.59662	EGF	9	High	TRUE	FALSE		FHC	8.236e-06	D	D	29.7
C667S	667	0.266858	0.0168004	0.250058	EGF	9	High	TRUE	FALSE		FHC	.	D	D	27.7
C667R	667	-0.322131	-0.773966	0.451835	EGF	9	High	TRUE	FALSE		.	.	.	.	.
C667F	667	1.75027	1.62999	0.12028	EGF	9	High	TRUE	FALSE		.	.	.	.	.
C667W	667	2.54709	2.11359	0.4335	EGF	9	High	TRUE	FALSE		.	.	.	.	.
S673R	673	-0.00358771	0.0538881	-0.0574758	EGF	5	Med	FALSE	FALSE		FHC	8.236e-06	B	D	4.342
N674S	674	-1.01462	-1.00789	-0.00673	EGF	7	High	FALSE	FALSE		FHC	.	B	D	16.08
G675S	675	7.75029	8.25454	-0.50425	EGF	6	Med	FALSE	FALSE		FHC	8.243e-06	D	D	25.1
G676S	676	5.6663	6.12461	-0.45831	EGF	4	Med	FALSE	FALSE		FHC	1.648e-05	D	D	27.5
G676A	676	4.94416	4.62012	0.32404	EGF	4	Med	FALSE	FALSE		FHC	0.0004366	D	D	24.8
G676C	676	3.39487	3.92171	-0.52684	EGF	4	Med	FALSE	FALSE		.	.	.	.	.
C677R	677	14.7701	9.80643	4.96367	EGF	9	High	TRUE	FALSE		FHC	8.237e-06	D	D	25.3
C677F	677	10.4863	9.69522	0.79108	EGF	9	High	TRUE	FALSE		FHC	.	D	D	26.8
C681G	681	-3.06	-2.13942	-0.92058	EGF	9	High	TRUE	FALSE		FHC	.	D	D	24.7
C681Y	681	9.76154	13.3412	-3.57966	EGF	9	High	TRUE	FALSE		FHC	.	D	D	25.9
C681S	681	0.82989	0.0772337	0.752656	EGF	9	High	TRUE	FALSE		.	.	.	.	.
C681W	681	16.5125	14.0166	2.4959	EGF	9	High	TRUE	FALSE		.	.	.	.	.
L682P	682	1.18488	0.484498	0.700382	EGF	9	High	FALSE	FALSE		FHC	.	D	D	25.1
P683L	683	1.23663	1.43786	-0.20123	EGF	8	High	FALSE	FALSE		FHC	8.236e-06	D	D	27.2
A684T	684	1.50707	3.12814	-1.62107	EGF	7	High	FALSE	FALSE		FHC	1.647e-05	D	D	27.4
P685L	685	3.93235	4.61237	-0.68002	EGF	6	Med	FALSE	FALSE		FHC	6.589e-05	D	D	31
P685T	685	4.74683	4.77219	-0.02536	EGF	6	Med	FALSE	FALSE		FHC	.	D	D	26.5
P685S	685	3.66583	3.68927	-0.02344	EGF	6	Med	FALSE	FALSE		.	.	.	.	.
P689S	689	1.93113	0.477999	1.45313	EGF	1	Low	FALSE	FALSE		FHC	8.236e-06	B	D	0.019
H690N	690	-0.0225704	-0.131203	0.108633	EGF	2	Low	FALSE	FALSE		FHC	8.236e-06	B	D	18.64
H690D	690	-0.392045	-0.283387	-0.108658	EGF	2	Low	FALSE	FALSE		FHC	.	B	D	18.36
S691L	691	-0.657714	-0.640847	-0.016867	EGF	7	High	FALSE	FALSE		FHC	3.295e-05	D	D	26.7
P692R	692	1.12394	1.09606	0.02788	EGF	3	Low	FALSE	FALSE		FHC	.	D	D	26.4
F694V	694	-0.530597	-1.03388	0.503283	EGF	6	Med	FALSE	FALSE		FHC	.	D	D	24.4
C696F	696	12.2277	5.89138	6.33632	EGF	9	High	TRUE	FALSE		.	.	.	.	.
C696Y	696	12.4725	8.55062	3.92188	EGF	9	High	TRUE	FALSE		FHC	.	D	D	26
C696W	696	11.2354	11.6024	-0.367	EGF	9	High	TRUE	FALSE		.	.	.	.	.
A697T	697	0.326002	0.281452	0.04455	EGF	6	Med	FALSE	FALSE		FHC	8.236e-06	B	D	21.4
A697P	697	0.157785	0.22056	-0.062775	EGF	6	Med	FALSE	FALSE		.	.	.	.	.
C698R	698	10.5663	9.73947	0.82683	EGF	9	High	TRUE	FALSE		FHC	.	D	D	25.3
C698F	698	8.07537	7.7019	0.37347	EGF	9	High	TRUE	FALSE		.	.	.	.	.
C698Y	698	11.6189	11.2107	0.4082	EGF	9	High	TRUE	FALSE		FHC	.	D	D	26.1
C698W	698	8.86994	12.4206	-3.55066	EGF	9	High	TRUE	FALSE		FHC	.	D	D	24.4
P699L	699	1.99794	2.49132	-0.49338	EGF	7	High	FALSE	FALSE		FHC	1.647e-05	D	D	31
D700N	700	0.483892	0.693168	-0.209276	EGF	6	Med	FALSE	FALSE		FHC	3.295e-05	D	D	23.5
D700G	700	0.386291	0.457461	-0.07117	EGF	6	Med	FALSE	FALSE		FHC	.	D	D	25.8
D700E	700	-0.503824	-0.202038	-0.301786	EGF	6	Med	FALSE	FALSE		FHC	.	D	D	15.74
G701S	701	3.1723	3.07057	0.10173	EGF	6	Med	FALSE	FALSE		FHC	0.0001235	D	D	18.14
M702V	702	2.12113	2.04832	0.07281	EGF	6	Med	FALSE	FALSE		FHC	8.236e-06	D	D	16.21
M702I	702	5.60742	3.58664	2.02078	EGF	6	Med	FALSE	FALSE		FHC	0.0001235	B	D	23.1
A705P	705	4.55225	4.69963	-0.14738	EGF	2	Low	FALSE	FALSE		FHC	.	B	D	24.3
A705S	705	-0.2038	0.375155	-0.578955	EGF	2	Low	FALSE	FALSE		.	.	.	.	.
R706G	706	0.406459	0.545945	-0.139486	EGF	1	Low	FALSE	FALSE		FHC	8.236e-06	B	D	9.586
D707N	707	0.477059	0.240469	0.23659	EGF	7	High	FALSE	FALSE		FHC	.	D	D	27.2
D707Y	707	0.45574	-0.0324051	0.488145	EGF	7	High	FALSE	FALSE		.	.	.	.	.
D707V	707	0.636301	0.382251	0.25405	EGF	7	High	FALSE	FALSE		FHC	.	D	D	28.9
M708R	708	0.41918	-0.0341808	0.453361	EGF	1	Low	FALSE	FALSE		FHC	8.236e-06	B	D	21.4
M708T	708	0.664069	0.435185	0.228884	EGF	1	Low	FALSE	FALSE		FHC	1.647e-05	D	D	25.2
M708I	708	0.177056	0.220283	-0.043227	EGF	1	Low	FALSE	FALSE		FHC	8.236e-06	B	D	29.3
R709K	709	-0.0482539	-0.217296	0.169042	EGF	3	Low	FALSE	FALSE		FHC	1.647e-05	D	D	21.1
C711S	711	4.14454	4.58014	-0.4356	EGF	9	High	TRUE	FALSE		FHC	.	D	D	26.1
C711F	711	22.4157	19.4747	2.941	EGF	9	High	TRUE	FALSE		.	.	.	.	.
C711Y	711	28.2892	20.5743	7.7149	EGF	9	High	TRUE	FALSE		FHC	.	D	D	29.4
E714K	714	0.0352198	-0.617376	0.652596	L	3	Low	FALSE	FALSE		FHC	.	B	D	20.2
E716K	716	0.318642	0.361235	-0.042593	L	1	Low	FALSE	FALSE	-5	FHC	.	B	T	5.388
A717G	717	-2.08093	-1.49656	-0.58437	L	1	Low	FALSE	FALSE	-4	FHC	.	B	T	8.04
A718V	718	-0.338501	-0.229415	-0.109086	L	1	Low	FALSE	FALSE	-3	FHC	8.236e-06	B	T	2.325
V719L	719	-1.01344	-1.235	0.22156	L	1	Low	FALSE	FALSE	-2	FHC	.	B	T	0.473
T726I	726	-2.09831	-1.87211	-0.2262	L	1	Low	FALSE	FALSE	yes	FHC	0.006243	D	D	11.86
V727I	727	0.360427	-0.0187526	0.37918	L	1	Low	FALSE	FALSE	+1	FHC	4.118e-05	B	T	6.4
S732T	732	0.671601	0.252203	0.419398	L	3	Low	FALSE	FALSE	yes	FHC	2.471e-05	B	T	0.009
S733P	733	-1.47513	-1.77651	0.30138	L	1	Low	FALSE	FALSE	yes	FHC	0.0005271	D	D	2.35
S733F	733	0.259662	0.799127	-0.539465	L	1	Low	FALSE	FALSE	yes	.	.	.	.	.
T734P	734	-0.332736	-0.214059	-0.118677	L	2	Low	FALSE	FALSE	yes	FHC	0.013	D	T	0.081
T734I	734	-0.163355	-0.198964	0.035609	L	2	Low	FALSE	FALSE	yes	FHC	8.236e-06	B	D	3.762
V736I	736	0.518517	0.383184	0.135333	L	1	Low	FALSE	FALSE	+2	FHC	2.471e-05	B	T	0.011
R737G	737	0.0910643	0.18307	-0.0920057	L	1	Low	FALSE	FALSE	+3	FHC	.	B	T	0.178
Q739K	739	-0.085223	-0.100022	0.014799	L	1	Low	FALSE	FALSE	-3	FHC	8.236e-06	B	T	0.019
T742I	742	-0.734312	-0.402015	-0.332297	L	1	Low	FALSE	FALSE	yes	FHC	8.236e-06	B	D	6.977
R744Q	744	0.322423	-0.180794	0.503217	L	1	Low	FALSE	FALSE	+2	FHC	0.0008154	B	T	0.331
D748N	748	0.104107	0.103978	0.000129	L	1	Low	FALSE	FALSE	-2	FHC	0.0001153	B	T	0.044
R751W	751	0.233908	1.595	-1.36109	L	1	Low	FALSE	FALSE	+1	FHC	8.236e-06	D	D	18.89
R751Q	751	1.12676	0.319322	0.807438	L	1	Low	FALSE	FALSE	+1	FHC	9.884e-05	B	T	1.207
G754W	754	0.0506931	0.0981006	-0.0474075	L	1	Low	FALSE	FALSE	+4	FHC	2.471e-05	D	D	23.2
T756N	756	0.30289	0.384492	-0.081602	L	1	Low	FALSE	FALSE		FHC	8.236e-06	B	D	0.207
G758A	758	-0.0961479	-0.247819	0.151671	L	1	Low	FALSE	FALSE		FHC	1.647e-05	B	T	0.002
G758V	758	-0.315244	-0.49144	0.176196	L	1	Low	FALSE	FALSE		FHC	8.237e-06	B	T	0.231
L759P	759	-0.854798	-0.980345	0.125547	L	1	Low	FALSE	FALSE		FHC	8.237e-06	B	D	12.79
T761M	761	-0.202747	-0.257286	0.054539	L	1	Low	FALSE	FALSE	-5	FHC	3.295e-05	D	D	26.8
E763D	763	0.091666	0.621625	-0.529959	L	1	Low	FALSE	FALSE	-3	FHC	0.0002883	D	D	7.216
I764T	764	-0.496025	0.333262	-0.829287	L	1	Low	FALSE	FALSE	-2	FHC	1.647e-05	B	T	0.002
V765G	765	0.112278	2.1499	-2.03762	L	1	Low	FALSE	FALSE	-1	FHC	.	D	D	5.7
T766A	766	-0.299656	-0.279537	-0.020119	L	1	Low	FALSE	FALSE	yes	FHC	.	D	D	11.72
T766I	766	-0.61872	-0.188571	-0.430149	L	1	Low	FALSE	FALSE	yes	.	.	.	.	.
M767I	767	1.15596	0.808641	0.347319	L	1	Low	FALSE	FALSE	+1	FHC	2.471e-05	B	D	2.92
H769Y	769	-1.06303	-1.01672	-0.04631	L	1	Low	FALSE	FALSE	+1	FHC	8.237e-06	D	D	1.858
H769Q	769	-1.22943	-1.23789	0.00846	L	1	Low	FALSE	FALSE	+1	FHC	1.647e-05	B	T	0.007
Q770H	770	0.669411	0.810741	-0.14133	L	1	Low	FALSE	FALSE	+2	FHC	8.237e-06	B	D	12.89
A771V	771	0.345759	0.348205	-0.002446	L	2	Low	FALSE	FALSE	+3	FHC	4.118e-05	B	T	7.365
L772P	772	4.70498	4.70907	-0.00409	L	3	Low	FALSE	FALSE	+4	FHC	8.236e-06	D	D	8.099
D774N	774	0.881577	0.724695	0.156882	L	1	Low	FALSE	FALSE		FHC	5.765e-05	B	T	9.219
V775I	775	0.744159	1.35712	-0.612961	L	1	Low	FALSE	FALSE		FHC	2.471e-05	B	T	1.283
V775A	775	-2.24225	1.10991	-3.35216	L	1	Low	FALSE	FALSE		FHC	2.471e-05	B	T	0.002
R778I	778	1.64358	1.29651	0.34707	L	1	Low	FALSE	FALSE		FHC	8.236e-06	B	T	8.223
E781D	781	0.098793	-0.0311468	0.12994	L	1	Low	FALSE	FALSE		FHC	8.236e-06	D	D	6.756
K783Q	783	0.541191	0.801905	-0.260714	L	2	Low	FALSE	FALSE		FHC	1.647e-05	B	T	0.002
S786G	786	-0.110365	-0.178733	0.068368	L	3	Low	FALSE	FALSE		FHC	8.236e-06	B	T	0.002
S786C	786	-0.756108	-0.738296	-0.017812	L	3	Low	FALSE	FALSE		.	.	.	.	.
V787E	787	-0.795978	-0.831718	0.03574	L	3	Low	FALSE	FALSE		FHC	.	D	D	19.27
I792V	792	0.437116	0.515498	-0.078382	TM	5	Med	FALSE	FALSE		FHC	2.471e-05	B	D	6.822
I792T	792	0.856663	0.814942	0.041721	TM	5	Med	FALSE	FALSE		FHC	6.589e-05	D	D	20.7
I792F	792	-0.31179	-0.297028	-0.014762	TM	5	Med	FALSE	FALSE		FHC	.	D	D	21.8
L794F	794	-0.12285	-0.000896801	-0.121953	TM	5	Med	FALSE	FALSE		FHC	1.647e-05	B	D	22.7
P795H	795	-0.849115	-5.409	4.55989	TM	7	High	FALSE	FALSE		FHC	.	D	D	25.9
I796S	796	0.681628	0.102165	0.579463	TM	4	Med	FALSE	FALSE		FHC	8.236e-06	D	D	15.59
V797M	797	-0.902233	-1.10708	0.204847	TM	1	Low	FALSE	FALSE		FHC	8.236e-06	.	.	.
V797L	797	-0.736862	-0.844755	0.107893	TM	1	Low	FALSE	FALSE		.	.	.	.	.
L799F	799	-0.501964	-0.714837	0.212873	TM	3	Low	FALSE	FALSE		FHC	1.647e-05	B	D	12.96
L799R	799	-0.255048	-0.0402665	-0.214781	TM	3	Low	FALSE	FALSE		.	.	.	.	.
V800I	800	-0.85631	-0.852983	-0.003327	TM	3	Low	FALSE	FALSE		FHC	8.236e-05	B	T	8.272
V800F	800	-0.654099	-0.895442	0.241343	TM	3	Low	FALSE	FALSE		FHC	8.236e-06	D	D	17.2
V800D	800	0.693337	0.447634	0.245703	TM	3	Low	FALSE	FALSE		FHC	.	.	.	.
L804P	804	6.33435	5.89389	0.44046	TM	3	Low	FALSE	FALSE		FHC	.	.	.	.
G805R	805	-1.0956	-0.955479	-0.140121	TM	5	Med	FALSE	FALSE		FHC	.	.	.	.
V806F	806	-1.65461	-1.4919	-0.16271	TM	3	Low	FALSE	FALSE		FHC	1.647e-05	B	D	21.3
V806D	806	0.468967	0.318515	0.150452	TM	3	Low	FALSE	FALSE		FHC	.	.	.	.
R814W	814	1.41091	0.31135	1.09956	In	7	High	FALSE	FALSE		FHC	1.647e-05	D	D	34
R814Q	814	0.161901	0.229911	-0.06801	In	7	High	FALSE	FALSE		FHC	0.00028	.	.	.
N825K	825	-0.123461	-0.188945	0.065484	In	9	High	FALSE	FALSE		FHC	8.236e-06	.	.	.
N825D	825	0.0484389	0.0812053	-0.0327664	In	9	High	FALSE	FALSE		FHC	.	D	D	29.5
N825T	825	1.6833	1.92205	-0.23875	In	9	High	FALSE	FALSE		.	.	.	.	.
P826S	826	2.37868	2.37789	0.00079	In	9	High	FALSE	FALSE		.	.	.	.	.
P826T	826	2.43025	2.44479	-0.01454	In	9	High	FALSE	FALSE		FHC	.	D	D	32
V827I	827	0.177479	0.0702988	0.10718	In	9	High	FALSE	FALSE		FHC	0.0007578	D	D	29.5
Y828H	828	-0.681676	0.749236	-1.43091	In	9	High	FALSE	FALSE		FHC	.	D	D	26.3
Y828S	828	-0.731012	-0.461443	-0.269569	In	9	High	FALSE	FALSE		FHC	.	.	.	.
Y828C	828	-0.742034	-0.898797	0.156763	In	9	High	FALSE	FALSE		.	.	.	.	.
E833D	833	0.10817	0.0705345	0.0376355	In	8	High	FALSE	FALSE		FHC	8.236e-06	.	.	.
E835A	835	-0.471576	-0.150549	-0.321027	In	8	High	FALSE	FALSE		FHC	8.236e-06	D	D	23.9
V836I	836	1.29176	0.96677	0.32499	In	6	Med	FALSE	FALSE		FHC	.	B	T	7.207
H837R	837	-0.793033	-0.177053	-0.61598	In	8	High	FALSE	FALSE		FHC	1.647e-05	.	.	.
N841K	841	1.2558	1.57126	-0.31546	In	5	Med	FALSE	FALSE		FHC	2.471e-05	.	.	.
G844D	844	1.95228	1.85275	0.09953	In	8	High	FALSE	FALSE		FHC	.	.	.	.
S846R	846	4.44484	4.24352	0.20132	In	6	Med	FALSE	FALSE		FHC	8.236e-06	.	.	.
S849L	849	-0.68663	-0.629496	-0.057134	In	8	High	FALSE	FALSE		FHC	5.765e-05	.	.	.
R850G	850	-1.5523	-0.303305	-1.249	In	8	High	FALSE	FALSE		FHC	.	D	D	24.7
R850K	850	0.48042	0.803255	-0.322835	In	8	High	FALSE	FALSE		FHC	.	.	.	.
Q851R	851	-0.028835	-0.299299	0.270464	In	8	High	FALSE	FALSE		FHC	8.236e-06	.	.	.
M852I	852	0.827309	0.964158	-0.136849	In	8	High	FALSE	FALSE		FHC	1.647e-05	.	.	.
L855V	855	0.374459	0.356496	0.017963	In	4	Med	FALSE	FALSE		FHC	8.236e-06	D	D	18.67
E856K	856	-2.31616	-1.98287	-0.33329	In	7	High	FALSE	FALSE		FHC	8.236e-06	.	.	.
V859M	859	-1.11957	-1.41406	0.29449	In	4	Med	FALSE	FALSE		FHC	1.647e-05	D	T	9.525
